# Supplementary material for: The proline effect and the tryptophan immonium ion assist in de novo sequencing of adipokinetic hormones
Source: Sci Rep. 2023 Jul 5;13:10894. doi: 10.1038/s41598-023-38056-2 (PMC10322821; doi:10.1038/s41598-023-38056-2)
Supplement: Supplementary file 1 — Supplementary Information. [file 41598_2023_38056_MOESM1_ESM.xlsx]

## Sheet: Information
	Known AKH sequences were assembled from lists available in publications as mentioned (sheet "Known AKHs"). For potential AKH sequences, the Uniprot database was searched using the term “adipokinetic hormone” (Aug 24, 2022). They were extracted including the two residues following the Trp residue. AKH-type of sequences were moreover located looking for a stretch of eight amino acid residues starti…
	As most of the Uniprot sequences did not represent mature AKHs, columns for the presence of Pyr and amidation were introduced in sheet "Known AKHs" to mark validated AKHs. The Pyr-column does not imply the presence of an additional amino acid residue.
	A molecular weight and ion calculator is provided in sheet "Application". It makes use of sheet "Calculation".

## Sheet: Calculation
		Residue mass														pE							W			NH3		MW												pE							W	NH3
A	Ala	71.0371		pE	V	N	F	S	P	G	W	G	Y	NH3		111.032	99.0684	114.043	147.068	87.032	97.0528	57.0215	186.079	57.0215	163.063	17.0265		1135.51		pE	V	N	F	S	P	G	W	NH3		111.032	99.0684	114.043	147.068	87.032	97.0528	57.0215	186.079	17.0265
C	Cys	103.009
D	Asp	115.027
E	Glu	129.043
F	Phe	147.068
G	Gly	57.0215
H	His	137.059
I	Ile	113.084
K	Lys	128.095
L	Leu	113.084
M	Met	131.04
N	Asn	114.043
P	Pro	97.0528
Q	Gln	128.059
R	Arg	156.101
S	Ser	87.032
T	Thr	101.048
V	Val	99.0684
W	Trp	186.079
Y	Tyr	163.063
pE	Pyr	111.032
Poh	Hyp	113.048
H	H	1.00783
OH	OH	17.0027
NH2	NH2	16.0187
NH3	NH3	17.0265
[truncated: 1 more columns]

## Sheet: Application
	10 amino acid AKHs																											8 amino acid AKHs
													pE	2	3	4	5	6	7	W	9	10	NH3	MW	MH+	[M+2H]2+												pE	2	3	4	5	6	7	W	NH3	MW	MH+	[M+2H]2+
	pE	V	N	F	S	P	G	W	G	Y	NH3		111.032	99.0684	114.043	147.068	87.032	97.0528	57.0215	186.079	57.0215	163.063	17.0265	1135.51	1136.52	568.762		pE	V	N	F	S	P	G	W	NH3		111.032	99.0684	114.043	147.068	87.032	97.0528	57.0215	186.079	17.0265	915.424	916.432	458.72
	pE	L	N	F	S	N	F	W	G	A	NH3		111.032	113.084	114.043	147.068	87.032	114.043	147.068	186.079	57.0215	71.0371	17.0265	1164.54	1165.54	583.275		pE	F	N	F	S	A	G	W	NH3		111.032	147.068	114.043	147.068	87.032	71.0371	57.0215	186.079	17.0265	937.408	938.416	469.712
	pE	L	T	Y	T	A	R	W	G	A	NH3		111.032	113.084	101.048	163.063	101.048	71.0371	156.101	186.079	57.0215	71.0371	17.0265	1147.58	1148.59	574.797		pE	F	N	Y	S	P	D	W	NH3		111.032	147.068	114.043	163.063	87.032	97.0528	115.027	186.079	17.0265	1037.42	1038.43	519.72
Copy sequence into yellow area as exemplarily shown.	pE										NH3																	pE								NH3
	pE										NH3																	pE								NH3
Grab cells of calculation area in green and pull down.	pE										NH3																	pE								NH3
	pE										NH3																	pE								NH3
The term "NH3" is need for calculation; it does not represent the true terminus.	pE										NH3																	pE								NH3
	pE										NH3																	pE								NH3
	pE										NH3																	pE								NH3
	pE										NH3																	pE								NH3
	pE										NH3																	pE								NH3
	pE										NH3																	pE								NH3
	pE										NH3																	pE								NH3
	pE										NH3																	pE								NH3
	pE										NH3																	pE								NH3
	pE										NH3																	pE								NH3
	pE										NH3																	pE								NH3
	pE										NH3																	pE								NH3
	pE										NH3																	pE								NH3
	pE										NH3																	pE								NH3
	pE										NH3																	pE								NH3
	pE										NH3																	pE								NH3
	pE										NH3																	pE								NH3
	pE										NH3																	pE								NH3
	pE										NH3																	pE								NH3
	pE										NH3																	pE								NH3
	pE										NH3																	pE								NH3
	pE										NH3																	pE								NH3
	pE										NH3																	pE								NH3
	pE										NH3																	pE								NH3
	pE										NH3																	pE								NH3
	pE										NH3																	pE								NH3
	pE										NH3																	pE								NH3
	pE										NH3																	pE								NH3
	pE										NH3																	pE								NH3
	pE										NH3																	pE								NH3
	pE										NH3																	pE								NH3
	pE										NH3																	pE								NH3
	pE										NH3																	pE								NH3
	pE										NH3																	pE								NH3
	pE										NH3																	pE								NH3
	pE										NH3																	pE								NH3
	pE										NH3																	pE								NH3
	pE										NH3																	pE								NH3
	pE										NH3																	pE								NH3
	pE										NH3																	pE								NH3
	pE										NH3																	pE								NH3
	pE										NH3																	pE								NH3
	pE										NH3																	pE								NH3
	pE										NH3																	pE								NH3
	pE										NH3																	pE								NH3
	pE										NH3																	pE								NH3
	pE										NH3																	pE								NH3
	pE										NH3																	pE								NH3
	pE										NH3																	pE								NH3
	pE										NH3																	pE								NH3
	pE										NH3																	pE								NH3
	pE										NH3																	pE								NH3
	pE										NH3																	pE								NH3
	pE										NH3																	pE								NH3
	pE										NH3																	pE								NH3
	pE										NH3																	pE								NH3
	pE										NH3																	pE								NH3
	pE										NH3																	pE								NH3
	pE										NH3																	pE								NH3
	pE										NH3																	pE								NH3
	pE										NH3																	pE								NH3
	pE										NH3																	pE								NH3
	pE										NH3																	pE								NH3
	pE										NH3																	pE								NH3
	pE										NH3																	pE								NH3
	pE										NH3																	pE								NH3
	pE										NH3																	pE								NH3
	pE										NH3																	pE								NH3
	pE										NH3																	pE								NH3
	pE										NH3																	pE								NH3
	pE										NH3																	pE								NH3
	pE										NH3																	pE								NH3
	pE										NH3																	pE								NH3
	pE										NH3																	pE								NH3
	pE										NH3																	pE								NH3
	pE										NH3																	pE								NH3
	pE										NH3																	pE								NH3
	pE										NH3																	pE								NH3
	pE										NH3																	pE								NH3
	pE										NH3																	pE								NH3
	pE										NH3																	pE								NH3
	pE										NH3																	pE								NH3
	pE										NH3																	pE								NH3
	pE										NH3																	pE								NH3
	pE										NH3																	pE								NH3
	pE										NH3																	pE								NH3
	pE										NH3																	pE								NH3
	pE										NH3																	pE								NH3
	pE										NH3																	pE								NH3
	pE										NH3																	pE								NH3
	pE										NH3																	pE								NH3
	pE										NH3																	pE								NH3
	pE										NH3																	pE								NH3
	pE										NH3																	pE								NH3
	pE										NH3																	pE								NH3
	pE										NH3																	pE								NH3
	pE										NH3																	pE								NH3
	pE										NH3																	pE								NH3
	pE										NH3																	pE								NH3
	pE										NH3																	pE								NH3
	pE										NH3																	pE								NH3
	pE										NH3																	pE								NH3
	pE										NH3																	pE								NH3
	pE										NH3																	pE								NH3
																												pE								NH3
																												pE								NH3
																												pE								NH3
																												pE								NH3
																												pE								NH3
																												pE								NH3
																												pE								NH3
																												pE								NH3
																												pE								NH3
																												pE								NH3
																												pE								NH3
																												pE								NH3
																												pE								NH3
																												pE								NH3
																												pE								NH3
																												pE								NH3
																												pE								NH3
																												pE								NH3
																												pE								NH3
																												pE								NH3
																												pE								NH3
																												pE								NH3
																												pE								NH3
																												pE								NH3
																												pE								NH3
																												pE								NH3
																												pE								NH3
																												pE								NH3
																												pE								NH3
																												pE								NH3
																												pE								NH3
																												pE								NH3
																												pE								NH3
																												pE								NH3
																												pE								NH3
																												pE								NH3
																												pE								NH3
																												pE								NH3
																												pE								NH3
																												pE								NH3
																												pE								NH3
																												pE								NH3
																												pE								NH3
																												pE								NH3
																												pE								NH3
																												pE								NH3
																												pE								NH3
																												pE								NH3
																												pE								NH3
																												pE								NH3
																												pE								NH3
																												pE								NH3
																												pE								NH3
																												pE								NH3
																												pE								NH3
																												pE								NH3
																												pE								NH3
																												pE								NH3
																												pE								NH3
																												pE								NH3
																												pE								NH3
																												pE								NH3
																												pE								NH3
																												pE								NH3
																												pE								NH3
																												pE								NH3
																												pE								NH3
																												pE								NH3
																												pE								NH3
																												pE								NH3
																												pE								NH3
																												pE								NH3
																												pE								NH3
																												pE								NH3
																												pE								NH3
																												pE								NH3
																												pE								NH3
																												pE								NH3
																												pE								NH3
																												pE								NH3
																												pE								NH3
																												pE								NH3
																												pE								NH3
																												pE								NH3
																												pE								NH3
																												pE								NH3
																												pE								NH3
																												pE								NH3
																												pE								NH3
																												pE								NH3
																												pE								NH3
																												pE								NH3
																												pE								NH3
																												pE								NH3
																												pE								NH3
																												pE								NH3
																												pE								NH3
																												pE								NH3
																												pE								NH3
																												pE								NH3
																												pE								NH3
																												pE								NH3
																												pE								NH3
																												pE								NH3
																												pE								NH3
																												pE								NH3
																												pE								NH3
																												pE								NH3
																												pE								NH3
																												pE								NH3
																												pE								NH3
																												pE								NH3
																												pE								NH3
																												pE								NH3
																												pE								NH3
																												pE								NH3
																												pE								NH3
																												pE								NH3
																												pE								NH3
																												pE								NH3
																												pE								NH3
																												pE								NH3
																												pE								NH3
																												pE								NH3
																												pE								NH3
																												pE								NH3
																												pE								NH3
																												pE								NH3
																												pE								NH3
																												pE								NH3
																												pE								NH3
																												pE								NH3
																												pE								NH3
																												pE								NH3
																												pE								NH3
																												pE								NH3
																												pE								NH3
																												pE								NH3
																												pE								NH3
																												pE								NH3
																												pE								NH3
																												pE								NH3
																												pE								NH3
																												pE								NH3
																												pE								NH3
																												pE								NH3
																												pE								NH3
																												pE								NH3
																												pE								NH3
																												pE								NH3
																												pE								NH3
																												pE								NH3
																												pE								NH3
																												pE								NH3
																												pE								NH3
																												pE								NH3
																												pE								NH3
																												pE								NH3
																												pE								NH3
																												pE								NH3
																												pE								NH3
																												pE								NH3
																												pE								NH3
																												pE								NH3
																												pE								NH3
																												pE								NH3
																												pE								NH3
																												pE								NH3
																												pE								NH3
																												pE								NH3
																												pE								NH3
																												pE								NH3
																												pE								NH3
																												pE								NH3
																												pE								NH3
																												pE								NH3
																												pE								NH3
																												pE								NH3
																												pE								NH3
																												pE								NH3
																												pE								NH3
																												pE								NH3
																												pE								NH3
																												pE								NH3
																												pE								NH3
																												pE								NH3
																												pE								NH3
																												pE								NH3
																												pE								NH3
																												pE								NH3
																												pE								NH3
																												pE								NH3
																												pE								NH3
																												pE								NH3
																												pE								NH3
																												pE								NH3
																												pE								NH3
																												pE								NH3
																												pE								NH3
																												pE								NH3
																												pE								NH3
																												pE								NH3
																												pE								NH3
																												pE								NH3
																												pE								NH3
																												pE								NH3
																												pE								NH3
																												pE								NH3
																												pE								NH3
																												pE								NH3
																												pE								NH3
																												pE								NH3
																												pE								NH3
																												pE								NH3
																												pE								NH3
																												pE								NH3
																												pE								NH3
																												pE								NH3
																												pE								NH3
																												pE								NH3
																												pE								NH3
																												pE								NH3
																												pE								NH3
																												pE								NH3
																												pE								NH3
																												pE								NH3
																												pE								NH3
																												pE								NH3
																												pE								NH3
																												pE								NH3
																												pE								NH3
																												pE								NH3
																												pE								NH3
																												pE								NH3
																												pE								NH3
																												pE								NH3
																												pE								NH3
																												pE								NH3
																												pE								NH3
																												pE								NH3
																												pE								NH3
																												pE								NH3
																												pE								NH3
																												pE								NH3
																												pE								NH3
																												pE								NH3
																												pE								NH3
																												pE								NH3
																												pE								NH3
																												pE								NH3
																												pE								NH3
																												pE								NH3
																												pE								NH3
																												pE								NH3
																												pE								NH3
																												pE								NH3
																												pE								NH3
																												pE								NH3
																												pE								NH3
																												pE								NH3
																												pE								NH3
																												pE								NH3
																												pE								NH3
																												pE								NH3
																												pE								NH3
																												pE								NH3
																												pE								NH3
																												pE								NH3
																												pE								NH3
																												pE								NH3
																												pE								NH3
																												pE								NH3
																												pE								NH3
																												pE								NH3
																												pE								NH3
																												pE								NH3
																												pE								NH3
																												pE								NH3
																												pE								NH3
																												pE								NH3
																												pE								NH3
																												pE								NH3
																												pE								NH3
																												pE								NH3
																												pE								NH3
																												pE								NH3
																												pE								NH3
																												pE								NH3
																												pE								NH3
																												pE								NH3
																												pE								NH3
																												pE								NH3
																												pE								NH3
																												pE								NH3
																												pE								NH3
																												pE								NH3
																												pE								NH3
																												pE								NH3
																												pE								NH3
																												pE								NH3
																												pE								NH3
																												pE								NH3
																												pE								NH3
																												pE								NH3
																												pE								NH3
																												pE								NH3
																												pE								NH3
																												pE								NH3
																												pE								NH3
																												pE								NH3
																												pE								NH3
																												pE								NH3
																												pE								NH3
																												pE								NH3
																												pE								NH3
																												pE								NH3
																												pE								NH3
																												pE								NH3
																												pE								NH3
																												pE								NH3
																												pE								NH3
																												pE								NH3
																												pE								NH3
																												pE								NH3
																												pE								NH3
																												pE								NH3
																												pE								NH3
																												pE								NH3
																												pE								NH3
																												pE								NH3
																												pE								NH3
																												pE								NH3
																												pE								NH3
																												pE								NH3
																												pE								NH3
																												pE								NH3
																												pE								NH3
																												pE								NH3
																												pE								NH3
																												pE								NH3
																												pE								NH3
																												pE								NH3
																												pE								NH3
																												pE								NH3
																												pE								NH3
																												pE								NH3
																												pE								NH3
																												pE								NH3
																												pE								NH3
																												pE								NH3
																												pE								NH3
																												pE								NH3
																												pE								NH3
																												pE								NH3
																												pE								NH3
																												pE								NH3
																												pE								NH3
																												pE								NH3
																												pE								NH3
																												pE								NH3
																												pE								NH3
																												pE								NH3
																												pE								NH3
																												pE								NH3
																												pE								NH3
																												pE								NH3
																												pE								NH3
																												pE								NH3
																												pE								NH3
																												pE								NH3
																												pE								NH3
																												pE								NH3
																												pE								NH3
																												pE								NH3
																												pE								NH3
																												pE								NH3
																												pE								NH3
																												pE								NH3
																												pE								NH3
																												pE								NH3
																												pE								NH3
																												pE								NH3
																												pE								NH3
																												pE								NH3
																												pE								NH3
																												pE								NH3
																												pE								NH3
																												pE								NH3
																												pE								NH3
																												pE								NH3
																												pE								NH3
																												pE								NH3
																												pE								NH3
																												pE								NH3
																												pE								NH3
																												pE								NH3
																												pE								NH3
																												pE								NH3
																												pE								NH3
																												pE								NH3
																												pE								NH3
																												pE								NH3
																												pE								NH3
																												pE								NH3
																												pE								NH3
																												pE								NH3
																												pE								NH3
																												pE								NH3
																												pE								NH3
																												pE								NH3
																												pE								NH3
																												pE								NH3
																												pE								NH3
																												pE								NH3
																												pE								NH3
																												pE								NH3
																												pE								NH3
																												pE								NH3
																												pE								NH3
																												pE								NH3
																												pE								NH3
																												pE								NH3
																												pE								NH3
																												pE								NH3
																												pE								NH3
																												pE								NH3
																												pE								NH3
																												pE								NH3
																												pE								NH3
																												pE								NH3
																												pE								NH3
																												pE								NH3
																												pE								NH3
																												pE								NH3
																												pE								NH3
																												pE								NH3
																												pE								NH3
																												pE								NH3
																												pE								NH3
																												pE								NH3
																												pE								NH3
																												pE								NH3
																												pE								NH3
																												pE								NH3
																												pE								NH3
																												pE								NH3
																												pE								NH3
																												pE								NH3
																												pE								NH3
																												pE								NH3
																												pE								NH3
																												pE								NH3
																												pE								NH3
																												pE								NH3
																												pE								NH3
																												pE								NH3
																												pE								NH3
																												pE								NH3
																												pE								NH3
																												pE								NH3
																												pE								NH3
																												pE								NH3
																												pE								NH3
																												pE								NH3
																												pE								NH3
																												pE								NH3
																												pE								NH3
																												pE								NH3
																												pE								NH3
																												pE								NH3
																												pE								NH3
																												pE								NH3
																												pE								NH3
																												pE								NH3
																												pE								NH3
																												pE								NH3
																												pE								NH3
																												pE								NH3
																												pE								NH3
																												pE								NH3
																												pE								NH3
																												pE								NH3
																												pE								NH3
																												pE								NH3
																												pE								NH3
																												pE								NH3
																												pE								NH3
																												pE								NH3
																												pE								NH3
																												pE								NH3
																												pE								NH3
																												pE								NH3
																												pE								NH3
																												pE								NH3
																												pE								NH3
																												pE								NH3
																												pE								NH3
																												pE								NH3
																												pE								NH3
																												pE								NH3
																												pE								NH3
																												pE								NH3
																												pE								NH3
																												pE								NH3
																												pE								NH3
																												pE								NH3
																												pE								NH3
																												pE								NH3
																												pE								NH3
																												pE								NH3
																												pE								NH3
																												pE								NH3
																												pE								NH3
																												pE								NH3
																												pE								NH3
																												pE								NH3
																												pE								NH3
																												pE								NH3
																												pE								NH3
																												pE								NH3
																												pE								NH3
																												pE								NH3
																												pE								NH3
																												pE								NH3
																												pE								NH3
																												pE								NH3
																												pE								NH3
																												pE								NH3
																												pE								NH3
																												pE								NH3
																												pE								NH3
																												pE								NH3
																												pE								NH3
																												pE								NH3
																												pE								NH3
																												pE								NH3
																												pE								NH3
																												pE								NH3
																												pE								NH3
																												pE								NH3
																												pE								NH3
																												pE								NH3
																												pE								NH3
																												pE								NH3
																												pE								NH3
																												pE								NH3
																												pE								NH3
																												pE								NH3
																												pE								NH3
																												pE								NH3
																												pE								NH3
																												pE								NH3
																												pE								NH3
																												pE								NH3
																												pE								NH3
																												pE								NH3
																												pE								NH3
																												pE								NH3
																												pE								NH3
																												pE								NH3
																												pE								NH3
																												pE								NH3
																												pE								NH3
																												pE								NH3
																												pE								NH3
																												pE								NH3
																												pE								NH3
																												pE								NH3
																												pE								NH3
																												pE								NH3
																												pE								NH3
																												pE								NH3
																												pE								NH3
																												pE								NH3
																												pE								NH3
																												pE								NH3
																												pE								NH3
																												pE								NH3
																												pE								NH3
																												pE								NH3
																												pE								NH3
																												pE								NH3
																												pE								NH3
																												pE								NH3
																												pE								NH3
																												pE								NH3
																												pE								NH3
																												pE								NH3
																												pE								NH3
																												pE								NH3
																												pE								NH3
																												pE								NH3
																												pE								NH3
																												pE								NH3
																												pE								NH3
																												pE								NH3
																												pE								NH3
																												pE								NH3
																												pE								NH3
																												pE								NH3
																												pE								NH3
																												pE								NH3
																												pE								NH3
																												pE								NH3
																												pE								NH3
																												pE								NH3
																												pE								NH3
																												pE								NH3
																												pE								NH3
																												pE								NH3
																												pE								NH3
																												pE								NH3
																												pE								NH3
																												pE								NH3
																												pE								NH3
																												pE								NH3
																												pE								NH3
																												pE								NH3
																												pE								NH3
																												pE								NH3
																												pE								NH3
																												pE								NH3
																												pE								NH3
																												pE								NH3
																												pE								NH3
																												pE								NH3
																												pE								NH3
																												pE								NH3
																												pE								NH3
																												pE								NH3
																												pE								NH3
																												pE								NH3
																												pE								NH3
																												pE								NH3
																												pE								NH3
																												pE								NH3
																												pE								NH3
																												pE								NH3
																												pE								NH3
																												pE								NH3
																												pE								NH3
																												pE								NH3
																												pE								NH3
																												pE								NH3
																												pE								NH3
																												pE								NH3
																												pE								NH3
																												pE								NH3
																												pE								NH3
																												pE								NH3
																												pE								NH3
																												pE								NH3
																												pE								NH3
																												pE								NH3
																												pE								NH3
																												pE								NH3
																												pE								NH3
																												pE								NH3
																												pE								NH3
																												pE								NH3
																												pE								NH3
																												pE								NH3
																												pE								NH3
																												pE								NH3
																												pE								NH3
																												pE								NH3
																												pE								NH3
																												pE								NH3
																												pE								NH3
																												pE								NH3
																												pE								NH3
																												pE								NH3
																												pE								NH3
																												pE								NH3
																												pE								NH3
																												pE								NH3
																												pE								NH3
																												pE								NH3
																												pE								NH3
																												pE								NH3
																												pE								NH3
																												pE								NH3
																												pE								NH3
																												pE								NH3
																												pE								NH3
																												pE								NH3
																												pE								NH3
																												pE								NH3
																												pE								NH3
																												pE								NH3
																												pE								NH3
																												pE								NH3
																												pE								NH3
																												pE								NH3
																												pE								NH3
																												pE								NH3
																												pE								NH3
																												pE								NH3
																												pE								NH3
																												pE								NH3
																												pE								NH3
																												pE								NH3
																												pE								NH3
																												pE								NH3
																												pE								NH3
																												pE								NH3
																												pE								NH3
																												pE								NH3
																												pE								NH3
																												pE								NH3
																												pE								NH3
																												pE								NH3
																												pE								NH3
																												pE								NH3
																												pE								NH3
																												pE								NH3
																												pE								NH3
																												pE								NH3
																												pE								NH3
																												pE								NH3
																												pE								NH3
																												pE								NH3
																												pE								NH3
																												pE								NH3
																												pE								NH3
																												pE								NH3
																												pE								NH3
																												pE								NH3
																												pE								NH3
																												pE								NH3
																												pE								NH3
																												pE								NH3
																												pE								NH3
																												pE								NH3
																												pE								NH3
																												pE								NH3
																												pE								NH3
																												pE								NH3
																												pE								NH3
																												pE								NH3
																												pE								NH3
																												pE								NH3
																												pE								NH3
																												pE								NH3
																												pE								NH3
																												pE								NH3
																												pE								NH3
																												pE								NH3
																												pE								NH3
																												pE								NH3
																												pE								NH3
																												pE								NH3
																												pE								NH3
																												pE								NH3
																												pE								NH3
																												pE								NH3
																												pE								NH3
																												pE								NH3
																												pE								NH3
																												pE								NH3
																												pE								NH3
																												pE								NH3
																												pE								NH3
																												pE								NH3
																												pE								NH3
																												pE								NH3
																												pE								NH3
																												pE								NH3
																												pE								NH3
																												pE								NH3
																												pE								NH3
																												pE								NH3
																												pE								NH3
																												pE								NH3
																												pE								NH3
																												pE								NH3
																												pE								NH3
																												pE								NH3
																												pE								NH3
																												pE								NH3
																												pE								NH3
																												pE								NH3
																												pE								NH3
																												pE								NH3
																												pE								NH3
																												pE								NH3
																												pE								NH3
																												pE								NH3
																												pE								NH3
																												pE								NH3
																												pE								NH3
																												pE								NH3
																												pE								NH3
																												pE								NH3
																												pE								NH3
																												pE								NH3
																												pE								NH3
																												pE								NH3
																												pE								NH3
																												pE								NH3
																												pE								NH3
																												pE								NH3
																												pE								NH3
																												pE								NH3
																												pE								NH3
																												pE								NH3
																												pE								NH3
																												pE								NH3
																												pE								NH3
																												pE								NH3
																												pE								NH3
																												pE								NH3
																												pE								NH3
																												pE								NH3
																												pE								NH3
																												pE								NH3
																												pE								NH3
																												pE								NH3
																												pE								NH3
																												pE								NH3
																												pE								NH3
																												pE								NH3
																												pE								NH3
																												pE								NH3
																												pE								NH3
																												pE								NH3
																												pE								NH3
																												pE								NH3
																												pE								NH3
																												pE								NH3
																												pE								NH3
																												pE								NH3
																												pE								NH3
																												pE								NH3
																												pE								NH3
																												pE								NH3
																												pE								NH3
																												pE								NH3
																												pE								NH3
																												pE								NH3
																												pE								NH3
																												pE								NH3
																												pE								NH3
																												pE								NH3
																												pE								NH3
																												pE								NH3
																												pE								NH3
																												pE								NH3
																												pE								NH3
																												pE								NH3
																												pE								NH3
																												pE								NH3
																												pE								NH3
																												pE								NH3
																												pE								NH3
																												pE								NH3
																												pE								NH3
																												pE								NH3
																												pE								NH3
																												pE								NH3
																												pE								NH3
																												pE								NH3
																												pE								NH3
																												pE								NH3
																												pE								NH3
																												pE								NH3
																												pE								NH3
																												pE								NH3
																												pE								NH3
																												pE								NH3
																												pE								NH3
																												pE								NH3
																												pE								NH3
																												pE								NH3
																												pE								NH3
																												pE								NH3
																												pE								NH3
																												pE								NH3
																												pE								NH3
																												pE								NH3
																												pE								NH3
																												pE								NH3
																												pE								NH3
																												pE								NH3
																												pE								NH3
																												pE								NH3
																												pE								NH3
																												pE								NH3
																												pE								NH3
																												pE								NH3
																												pE								NH3
																												pE								NH3
																												pE								NH3
																												pE								NH3
																												pE								NH3
																												pE								NH3
																												pE								NH3
																												pE								NH3
																												pE								NH3
																												pE								NH3
																												pE								NH3
																												pE								NH3
																												pE								NH3
																												pE								NH3
																												pE								NH3
																												pE								NH3
																												pE								NH3
																												pE								NH3
																												pE								NH3
																												pE								NH3
																												pE								NH3
																												pE								NH3
																												pE								NH3
																												pE								NH3
																												pE								NH3
																												pE								NH3
																												pE								NH3
																												pE								NH3
																												pE								NH3
																												pE								NH3
																												pE								NH3
																												pE								NH3
																												pE								NH3
																												pE								NH3
																												pE								NH3
																												pE								NH3
																												pE								NH3
																												pE								NH3
																												pE								NH3
																												pE								NH3
																												pE								NH3
																												pE								NH3
																												pE								NH3
																												pE								NH3
																												pE								NH3
																												pE								NH3
																												pE								NH3
																												pE								NH3
																												pE								NH3
																												pE								NH3
																												pE								NH3
																												pE								NH3
																												pE								NH3
																												pE								NH3
																												pE								NH3
																												pE								NH3
																												pE								NH3
																												pE								NH3
																												pE								NH3
																												pE								NH3
																												pE								NH3
																												pE								NH3
																												pE								NH3
																												pE								NH3
																												pE								NH3
																												pE								NH3
																												pE								NH3
																												pE								NH3
																												pE								NH3
																												pE								NH3
																												pE								NH3
																												pE								NH3
																												pE								NH3
																												pE								NH3
																												pE								NH3
																												pE								NH3
																												pE								NH3
																												pE								NH3
																												pE								NH3
																												pE								NH3
																												pE								NH3
																												pE								NH3
																												pE								NH3
																												pE								NH3
																												pE								NH3
																												pE								NH3
																												pE								NH3
																												pE								NH3
																												pE								NH3
																												pE								NH3
																												pE								NH3
																												pE								NH3
																												pE								NH3
																												pE								NH3
																												pE								NH3
																												pE								NH3
																												pE								NH3
																												pE								NH3
																												pE								NH3
																												pE								NH3
																												pE								NH3
																												pE								NH3
																												pE								NH3
																												pE								NH3
																												pE								NH3
																												pE								NH3
																												pE								NH3
																												pE								NH3
																												pE								NH3
																												pE								NH3
																												pE								NH3
																												pE								NH3
																												pE								NH3
																												pE								NH3
																												pE								NH3
																												pE								NH3
																												pE								NH3
																												pE								NH3
																												pE								NH3
																												pE								NH3
																												pE								NH3
																												pE								NH3
																												pE								NH3
																												pE								NH3
																												pE								NH3
																												pE								NH3
																												pE								NH3
																												pE								NH3
																												pE								NH3
																												pE								NH3
																												pE								NH3
																												pE								NH3
																												pE								NH3
																												pE								NH3
																												pE								NH3
																												pE								NH3
																												pE								NH3
																												pE								NH3
																												pE								NH3
																												pE								NH3
																												pE								NH3
																												pE								NH3
																												pE								NH3
																												pE								NH3
																												pE								NH3
																												pE								NH3
																												pE								NH3
																												pE								NH3
																												pE								NH3
																												pE								NH3
																												pE								NH3
																												pE								NH3
																												pE								NH3
																												pE								NH3
																												pE								NH3
																												pE								NH3
																												pE								NH3
																												pE								NH3
																												pE								NH3
																												pE								NH3
																												pE								NH3
																												pE								NH3
																												pE								NH3
																												pE								NH3
																												pE								NH3
																												pE								NH3
																												pE								NH3
																												pE								NH3
																												pE								NH3
																												pE								NH3
																												pE								NH3
																												pE								NH3
																												pE								NH3
																												pE								NH3
																												pE								NH3
																												pE								NH3
																												pE								NH3
																												pE								NH3
																												pE								NH3
																												pE								NH3
																												pE								NH3
																												pE								NH3
																												pE								NH3
																												pE								NH3
																												pE								NH3
																												pE								NH3
																												pE								NH3
																												pE								NH3
																												pE								NH3
																												pE								NH3
																												pE								NH3
																												pE								NH3
																												pE								NH3
																												pE								NH3
																												pE								NH3
																												pE								NH3
																												pE								NH3
																												pE								NH3
																												pE								NH3
																												pE								NH3
																												pE								NH3
																												pE								NH3
																												pE								NH3
																												pE								NH3
																												pE								NH3
																												pE								NH3
																												pE								NH3
																												pE								NH3
																												pE								NH3
																												pE								NH3
																												pE								NH3
																												pE								NH3
																												pE								NH3
																												pE								NH3
																												pE								NH3
																												pE								NH3
																												pE								NH3
																												pE								NH3
																												pE								NH3
																												pE								NH3
																												pE								NH3
																												pE								NH3
																												pE								NH3
																												pE								NH3
																												pE								NH3
																												pE								NH3
																												pE								NH3
																												pE								NH3
																												pE								NH3
																												pE								NH3
																												pE								NH3
																												pE								NH3
																												pE								NH3
																												pE								NH3
																												pE								NH3
																												pE								NH3
																												pE								NH3
																												pE								NH3
																												pE								NH3
																												pE								NH3
																												pE								NH3
																												pE								NH3
																												pE								NH3
																												pE								NH3
																												pE								NH3
																												pE								NH3
																												pE								NH3
																												pE								NH3
																												pE								NH3
																												pE								NH3
																												pE								NH3
																												pE								NH3
																												pE								NH3
																												pE								NH3
																												pE								NH3
																												pE								NH3
																												pE								NH3
																												pE								NH3
																												pE								NH3
																												pE								NH3
																												pE								NH3
																												pE								NH3
																												pE								NH3
																												pE								NH3
																												pE								NH3
																												pE								NH3
																												pE								NH3
																												pE								NH3
																												pE								NH3
																												pE								NH3
																												pE								NH3
																												pE								NH3
																												pE								NH3
																												pE								NH3
																												pE								NH3
																												pE								NH3
																												pE								NH3
																												pE								NH3
																												pE								NH3
																												pE								NH3
																												pE								NH3
																												pE								NH3
																												pE								NH3
																												pE								NH3
																												pE								NH3
																												pE								NH3
																												pE								NH3
																												pE								NH3
																												pE								NH3
																												pE								NH3
																												pE								NH3
																												pE								NH3
																												pE								NH3
																												pE								NH3
																												pE								NH3
																												pE								NH3
																												pE								NH3
																												pE								NH3
																												pE								NH3
																												pE								NH3
																												pE								NH3
																												pE								NH3
																												pE								NH3
																												pE								NH3
																												pE								NH3
																												pE								NH3
																												pE								NH3
																												pE								NH3
																												pE								NH3
																												pE								NH3
																												pE								NH3
																												pE								NH3
																												pE								NH3
																												pE								NH3
																												pE								NH3
																												pE								NH3
																												pE								NH3
																												pE								NH3
																												pE								NH3
																												pE								NH3
																												pE								NH3
																												pE								NH3
																												pE								NH3
																												pE								NH3
																												pE								NH3
																												pE								NH3
																												pE								NH3
																												pE								NH3
																												pE								NH3
																												pE								NH3
																												pE								NH3
																												pE								NH3
																												pE								NH3
																												pE								NH3
																												pE								NH3
																												pE								NH3
																												pE								NH3
																												pE								NH3
																												pE								NH3
																												pE								NH3
																												pE								NH3
																												pE								NH3
																												pE								NH3
																												pE								NH3
																												pE								NH3
																												pE								NH3
																												pE								NH3
																												pE								NH3
																												pE								NH3
																												pE								NH3
																												pE								NH3
																												pE								NH3
																												pE								NH3
																												pE								NH3
																												pE								NH3
																												pE								NH3
																												pE								NH3
																												pE								NH3
																												pE								NH3
																												pE								NH3
																												pE								NH3
																												pE								NH3
																												pE								NH3
																												pE								NH3
																												pE								NH3
																												pE								NH3
																												pE								NH3
																												pE								NH3
																												pE								NH3
																												pE								NH3
																												pE								NH3
																												pE								NH3
																												pE								NH3
																												pE								NH3
																												pE								NH3
																												pE								NH3
																												pE								NH3
																												pE								NH3
																												pE								NH3
																												pE								NH3
																												pE								NH3
																												pE								NH3
																												pE								NH3
																												pE								NH3
																												pE								NH3
																												pE								NH3
																												pE								NH3
																												pE								NH3
																												pE								NH3
																												pE								NH3
																												pE								NH3
																												pE								NH3
																												pE								NH3
																												pE								NH3
																												pE								NH3
																												pE								NH3
																												pE								NH3
																												pE								NH3
																												pE								NH3
																												pE								NH3
																												pE								NH3
																												pE								NH3
																												pE								NH3
																												pE								NH3
																												pE								NH3
																												pE								NH3
																												pE								NH3
																												pE								NH3
																												pE								NH3
																												pE								NH3
																												pE								NH3
																												pE								NH3
																												pE								NH3
																												pE								NH3
																												pE								NH3
																												pE								NH3
																												pE								NH3
																												pE								NH3
																												pE								NH3
																												pE								NH3
																												pE								NH3
																												pE								NH3
																												pE								NH3
																												pE								NH3
																												pE								NH3
																												pE								NH3
																												pE								NH3
																												pE								NH3
																												pE								NH3
																												pE								NH3
																												pE								NH3
																												pE								NH3
																												pE								NH3
																												pE								NH3
																												pE								NH3
																												pE								NH3
																												pE								NH3
																												pE								NH3
																												pE								NH3
																												pE								NH3
																												pE								NH3
																												pE								NH3
																												pE								NH3
																												pE								NH3
																												pE								NH3
																												pE								NH3
																												pE								NH3
																												pE								NH3
																												pE								NH3
																												pE								NH3
																												pE								NH3
																												pE								NH3
																												pE								NH3
																												pE								NH3
																												pE								NH3
																												pE								NH3
																												pE								NH3
																												pE								NH3
																												pE								NH3
																												pE								NH3
																												pE								NH3
																												pE								NH3
																												pE								NH3
																												pE								NH3
																												pE								NH3
																												pE								NH3
																												pE								NH3
																												pE								NH3
																												pE								NH3
																												pE								NH3
																												pE								NH3
																												pE								NH3
																												pE								NH3
																												pE								NH3
																												pE								NH3
																												pE								NH3
																												pE								NH3
																												pE								NH3
																												pE								NH3
																												pE								NH3
																												pE								NH3
																												pE								NH3
																												pE								NH3
																												pE								NH3
																												pE								NH3
																												pE								NH3
																												pE								NH3
																												pE								NH3
																												pE								NH3
																												pE								NH3
																												pE								NH3
																												pE								NH3
																												pE								NH3
																												pE								NH3
																												pE								NH3
																												pE								NH3
																												pE								NH3
																												pE								NH3
																												pE								NH3
																												pE								NH3
																												pE								NH3
																												pE								NH3
																												pE								NH3
																												pE								NH3
																												pE								NH3
																												pE								NH3
																												pE								NH3
																												pE								NH3
																												pE								NH3
																												pE								NH3
																												pE								NH3
																												pE								NH3
																												pE								NH3
																												pE								NH3
																												pE								NH3
																												pE								NH3
																												pE								NH3
																												pE								NH3
																												pE								NH3
																												pE								NH3
																												pE								NH3
																												pE								NH3
																												pE								NH3
																												pE								NH3
																												pE								NH3
																												pE								NH3
																												pE								NH3
																												pE								NH3
																												pE								NH3
																												pE								NH3
																												pE								NH3
																												pE								NH3
																												pE								NH3
																												pE								NH3
																												pE								NH3
																												pE								NH3
																												pE								NH3
																												pE								NH3
																												pE								NH3
																												pE								NH3
																												pE								NH3
																												pE								NH3
																												pE								NH3
																												pE								NH3
																												pE								NH3
																												pE								NH3
																												pE								NH3
																												pE								NH3
																												pE								NH3
																												pE								NH3
																												pE								NH3
																												pE								NH3
																												pE								NH3
																												pE								NH3
																												pE								NH3
																												pE								NH3
																												pE								NH3
																												pE								NH3
																												pE								NH3
																												pE								NH3
																												pE								NH3
																												pE								NH3
																												pE								NH3
																												pE								NH3
																												pE								NH3
																												pE								NH3
																												pE								NH3
																												pE								NH3
																												pE								NH3
																												pE								NH3
																												pE								NH3
																												pE								NH3
																												pE								NH3
																												pE								NH3
																												pE								NH3
																												pE								NH3
																												pE								NH3
																												pE								NH3
																												pE								NH3
																												pE								NH3
																												pE								NH3
																												pE								NH3
																												pE								NH3
																												pE								NH3
																												pE								NH3
																												pE								NH3
																												pE								NH3
																												pE								NH3
																												pE								NH3
																												pE								NH3
																												pE								NH3
																												pE								NH3
																												pE								NH3
																												pE								NH3
																												pE								NH3
																												pE								NH3
																												pE								NH3
																												pE								NH3
																												pE								NH3
																												pE								NH3
																												pE								NH3
																												pE								NH3
																												pE								NH3
																												pE								NH3
																												pE								NH3
																												pE								NH3
																												pE								NH3
																												pE								NH3
																												pE								NH3
																												pE								NH3
																												pE								NH3
																												pE								NH3
																												pE								NH3
																												pE								NH3
																												pE								NH3
																												pE								NH3
																												pE								NH3
																												pE								NH3
																												pE								NH3
																												pE								NH3
																												pE								NH3
																												pE								NH3
																												pE								NH3
																												pE								NH3
																												pE								NH3
																												pE								NH3
																												pE								NH3
																												pE								NH3
																												pE								NH3
																												pE								NH3
																												pE								NH3
																												pE								NH3
																												pE								NH3
																												pE								NH3
																												pE								NH3
																												pE								NH3
																												pE								NH3
																												pE								NH3
																												pE								NH3
																												pE								NH3
																												pE								NH3
																												pE								NH3
																												pE								NH3
																												pE								NH3
																												pE								NH3
																												pE								NH3
																												pE								NH3
																												pE								NH3
																												pE								NH3
																												pE								NH3
																												pE								NH3
																												pE								NH3
																												pE								NH3
																												pE								NH3
																												pE								NH3
																												pE								NH3
																												pE								NH3
																												pE								NH3
																												pE								NH3
																												pE								NH3
																												pE								NH3
																												pE								NH3
																												pE								NH3
																												pE								NH3
																												pE								NH3
																												pE								NH3
																												pE								NH3
																												pE								NH3
																												pE								NH3
																												pE								NH3
																												pE								NH3
																												pE								NH3
																												pE								NH3
																												pE								NH3
																												pE								NH3
																												pE								NH3
																												pE								NH3
																												pE								NH3
																												pE								NH3
																												pE								NH3
																												pE								NH3
																												pE								NH3
																												pE								NH3
																												pE								NH3
																												pE								NH3
																												pE								NH3
																												pE								NH3
																												pE								NH3
																												pE								NH3
																												pE								NH3
																												pE								NH3
																												pE								NH3
																												pE								NH3
																												pE								NH3
																												pE								NH3
																												pE								NH3
																												pE								NH3
																												pE								NH3
																												pE								NH3
																												pE								NH3
																												pE								NH3
																												pE								NH3
																												pE								NH3
																												pE								NH3
																												pE								NH3
																												pE								NH3
																												pE								NH3
																												pE								NH3
																												pE								NH3
																												pE								NH3
																												pE								NH3
																												pE								NH3
																												pE								NH3
																												pE								NH3
																												pE								NH3
																												pE								NH3
																												pE								NH3
																												pE								NH3
																												pE								NH3
																												pE								NH3
																												pE								NH3
																												pE								NH3
																												pE								NH3
																												pE								NH3
																												pE								NH3
																												pE								NH3
																												pE								NH3
																												pE								NH3
																												pE								NH3
																												pE								NH3
																												pE								NH3
																												pE								NH3
																												pE								NH3
																												pE								NH3
																												pE								NH3
																												pE								NH3
																												pE								NH3
																												pE								NH3
																												pE								NH3
																												pE								NH3
																												pE								NH3
																												pE								NH3
																												pE								NH3
																												pE								NH3
																												pE								NH3
																												pE								NH3
																												pE								NH3
																												pE								NH3
																												pE								NH3
																												pE								NH3
																												pE								NH3
																												pE								NH3
																												pE								NH3
																												pE								NH3
																												pE								NH3
																												pE								NH3
																												pE								NH3
																												pE								NH3
																												pE								NH3
																												pE								NH3
																												pE								NH3
																												pE								NH3
																												pE								NH3
																												pE								NH3
																												pE								NH3
																												pE								NH3
																												pE								NH3
																												pE								NH3
																												pE								NH3
																												pE								NH3
																												pE								NH3
																												pE								NH3
																												pE								NH3
																												pE								NH3
																												pE								NH3
																												pE								NH3
																												pE								NH3
																												pE								NH3
																												pE								NH3
																												pE								NH3
																												pE								NH3
																												pE								NH3
																												pE								NH3
																												pE								NH3
																												pE								NH3
																												pE								NH3
																												pE								NH3
																												pE								NH3
																												pE								NH3
																												pE								NH3
																												pE								NH3
																												pE								NH3
																												pE								NH3
																												pE								NH3
																												pE								NH3
																												pE								NH3
																												pE								NH3
																												pE								NH3
																												pE								NH3
																												pE								NH3
																												pE								NH3
																												pE								NH3
																												pE								NH3
																												pE								NH3
																												pE								NH3
																												pE								NH3
																												pE								NH3
																												pE								NH3
																												pE								NH3
																												pE								NH3
																												pE								NH3
																												pE								NH3
																												pE								NH3
																												pE								NH3
																												pE								NH3
																												pE								NH3
																												pE								NH3
																												pE								NH3
																												pE								NH3
																												pE								NH3
																												pE								NH3
																												pE								NH3
																												pE								NH3
																												pE								NH3
																												pE								NH3
																												pE								NH3
																												pE								NH3
																												pE								NH3
																												pE								NH3
																												pE								NH3
																												pE								NH3
																												pE								NH3
																												pE								NH3
																												pE								NH3
																												pE								NH3
																												pE								NH3
																												pE								NH3
																												pE								NH3
																												pE								NH3
																												pE								NH3
																												pE								NH3
																												pE								NH3
																												pE								NH3
																												pE								NH3
																												pE								NH3
																												pE								NH3
																												pE								NH3
																												pE								NH3
																												pE								NH3
																												pE								NH3
																												pE								NH3
																												pE								NH3
																												pE								NH3
																												pE								NH3
																												pE								NH3
																												pE								NH3
																												pE								NH3
																												pE								NH3
																												pE								NH3
																												pE								NH3
																												pE								NH3
																												pE								NH3
																												pE								NH3
																												pE								NH3
																												pE								NH3
																												pE								NH3
																												pE								NH3
																												pE								NH3
																												pE								NH3
																												pE								NH3
																												pE								NH3
																												pE								NH3
																												pE								NH3
																												pE								NH3
																												pE								NH3
																												pE								NH3
																												pE								NH3
																												pE								NH3
																												pE								NH3
																												pE								NH3
																												pE								NH3
																												pE								NH3
																												pE								NH3
																												pE								NH3
																												pE								NH3
																												pE								NH3
																												pE								NH3
																												pE								NH3
																												pE								NH3
																												pE								NH3
																												pE								NH3
																												pE								NH3
																												pE								NH3
																												pE								NH3
																												pE								NH3
																												pE								NH3
																												pE								NH3
																												pE								NH3
																												pE								NH3
																												pE								NH3
																												pE								NH3
																												pE								NH3
																												pE								NH3
																												pE								NH3
																												pE								NH3
																												pE								NH3
																												pE								NH3
																												pE								NH3
																												pE								NH3
																												pE								NH3
																												pE								NH3
																												pE								NH3
																												pE								NH3
																												pE								NH3
																												pE								NH3
																												pE								NH3
																												pE								NH3
																												pE								NH3
																												pE								NH3
																												pE								NH3
																												pE								NH3
																												pE								NH3
																												pE								NH3
																												pE								NH3
																												pE								NH3
																												pE								NH3
																												pE								NH3
																												pE								NH3
																												pE								NH3
																												pE								NH3
																												pE								NH3
																												pE								NH3
																												pE								NH3
																												pE								NH3
																												pE								NH3
																												pE								NH3
																												pE								NH3
																												pE								NH3
																												pE								NH3
																												pE								NH3
																												pE								NH3
																												pE								NH3
																												pE								NH3
																												pE								NH3
																												pE								NH3
																												pE								NH3
																												pE								NH3
																												pE								NH3
																												pE								NH3
																												pE								NH3
																												pE								NH3
																												pE								NH3
																												pE								NH3
																												pE								NH3
																												pE								NH3
																												pE								NH3
																												pE								NH3
																												pE								NH3
																												pE								NH3
																												pE								NH3
																												pE								NH3
																												pE								NH3
																												pE								NH3
																												pE								NH3
																												pE								NH3
																												pE								NH3
																												pE								NH3
																												pE								NH3
																												pE								NH3
																												pE								NH3
																												pE								NH3
																												pE								NH3
																												pE								NH3
																												pE								NH3
																												pE								NH3
																												pE								NH3
																												pE								NH3
																												pE								NH3
																												pE								NH3
																												pE								NH3
																												pE								NH3
																												pE								NH3
																												pE								NH3
																												pE								NH3
																												pE								NH3
																												pE								NH3
																												pE								NH3
																												pE								NH3
																												pE								NH3
																												pE								NH3
																												pE								NH3
																												pE								NH3
																												pE								NH3
																												pE								NH3
																												pE								NH3
																												pE								NH3
																												pE								NH3
[truncated: 615 more rows]

## Sheet: Known & predicted AKHs
Sequence	Pyr	1	2	3	4	5	6	7	8	9	10	11	Amidated	AKH	NCBI	Remarks	Reference
QFNFSAGW	Pyr	Q	F	N	F	S	A	G	W				am	Cirba-AKH			Gäde et al Amino Acids (2016) , doi:10.1007/s00726-016-2314-0
QFNFTPGW	Pyr	Q	F	N	F	T	P	G	W				am	Tetsu-AKH			Gäde, G., Šimek, P., & Marco, H. G. (2015). A novel adipokinetic peptide from the corpus cardiacum of the primitive caeliferan pygmy grasshopper Tetrix subulata (Caelifera, Tetrigidae). Peptides, 68, 43–49.
QFNFYSPDW	Pyr	Q	F	N	Y	S	P	D	W				am	Scade-CC I			Gäde et al Amino Acids (2016) , doi:10.1007/s00726-016-2314-0
QFNFYSPVW	Pyr	Q	F	N	Y	S	P	V	W				am	Scade-CC II			Gäde et al Amino Acids (2016) , doi:10.1007/s00726-016-2314-0
QINFSPGWGQ	Pyr	Q	I	N	F	S	P	G	W	G	Q		am	Strma-AKH		only predicted, not validated	Marco HG. and Gäde G. 2020. Adipokinetic Hormone: A Hormone for all Seasons? Chapter 3 In: Advances in Invertebrate (Neuro)Endocrinology. Vol. 2 Arthropoda. (Eds. Saber Saleuddin, Angela Lange, Ian Orchard). AAP (Apple Academic Press), pp.129-176.
QINFSTAWGQ	Pyr	Q	I	N	F	S	T	A	W	G	Q		am	Ptyfl-AKH II			Gäde et al, Amino Acids (2017) 49:1679-1690
QINFSTGWGQ	Pyr	Q	I	N	F	S	T	G	W	G	Q		am	Ptyfl-AKH I			Gäde et al, Amino Acids (2017) 49:1679-1690
QINFTPNW	Pyr	Q	I	N	F	T	P	N	W				am	Micvi-CC			Gäde, G. (2009). Peptides of the adipokinetic hormone/red pigment-concentrating hormonefamily: a new take on biodiversity. Ann. N.Y. Acad. Sci. 1163, 125–136
QINFTPWW	Pyr	Q	I	N	F	T	P	W	W				am	Phymo-AKH III			Gäde, G. (2009). Peptides of the adipokinetic hormone/red pigment-concentrating hormonefamily: a new take on biodiversity. Ann. N.Y. Acad. Sci. 1163, 125–136
QINFTTGW	Pyr	Q	I	N	F	T	T	G	W				am	Euoin-AKH			Gäde et al Amino Acids (2016) , doi:10.1007/s00726-016-2314-0
QINMTTpGW	Pyr	Q	I	N	M	T	Tp	G	W				am	Trifa-CC			Gäde et al Amino Acids (2016) , doi:10.1007/s00726-016-2314-0
QINYSTGW	Pyr	Q	I	N	Y	S	T	G	W				am	Harax-AKH			Gäde, G., Šimek, P. and Marco, H.G. 2015. Two novel tyrosine-containing peptides (Tyr4) of the adipokinetic hormone family in beetles of the families Coccinellidae and Silphidae. Amino Acids 47: 2323-2333.
QITFSRDWSG	Pyr	Q	I	T	F	S	R	D	W	S	G		am	AKH III		no AKH, it is ACP	Nelson, J.M.; Saunders, C.J.; Johnson, E.C. The Intrinsic Nutrient Sensing Adipokinetic Hormone Producing Cells Function in Modulation of Metabolism, Activity, and Stress. Int. J. Mol. Sci. 2021, 22, 7515. https://doi.org/10.3390/ijms22147515
QITFSTGW	Pyr	Q	I	T	F	S	P	S	W				am	Cimle-AKH			Gäde, G. and Marco, HG. (2022). The adipokinetic peptides of Hemiptera: structure, function, and evolutionary trends. Frontiers in Insect Science. 2: 891615. doi: 10.3389/finsc.2022.891615
QITFTPNW	Pyr	Q	I	T	F	T	P	N	W				am	Polae-HrTH			Gäde, G. (2009). Peptides of the adipokinetic hormone/red pigment-concentrating hormonefamily: a new take on biodiversity. Ann. N.Y. Acad. Sci. 1163, 125–136
QITYSTGW	Pyr	Q	I	T	Y	S	T	G	W				am	Nicve-AKH			Gäde, G., Šimek, P. and Marco, H.G. 2015. Two novel tyrosine-containing peptides (Tyr4) of the adipokinetic hormone family in beetles of the families Coccinellidae and Silphidae. Amino Acids 47: 2323-2333.
QLNFSAGW	Pyr	Q	L	N	F	S	A	G	W				am	Locmi-AKH II			Gäde, G. (2009). Peptides of the adipokinetic hormone/red pigment-concentrating hormonefamily: a new take on biodiversity. Ann. N.Y. Acad. Sci. 1163, 125–136
QLNFSPGW	Pyr	Q	L	N	F	S	P	G	W				am	Panbo-RPCH			Gäde, G. (2009). Peptides of the adipokinetic hormone/red pigment-concentrating hormonefamily: a new take on biodiversity. Ann. N.Y. Acad. Sci. 1163, 125–136
QLNFSPGW	Pyr	Q	L	N	F	S	P	G	W				am	Nezvi-AKH		Hyp of Panbo-RPCH	Gäde, G. and Marco, HG. (2022). The adipokinetic peptides of Hemiptera: structure, function, and evolutionary trends. Frontiers in Insect Science. 2: 891615. doi: 10.3389/finsc.2022.891615
QLNFSPNW	Pyr	Q	L	N	F	S	P	N	W				am	Tenmo-HrTH			Gäde, G. (2009). Peptides of the adipokinetic hormone/red pigment-concentrating hormonefamily: a new take on biodiversity. Ann. N.Y. Acad. Sci. 1163, 125–136
QLNFSPNWGN	Pyr	Q	L	N	F	S	P	N	W	G	N		am	Declu-CC			Gäde, G. (2009). Peptides of the adipokinetic hormone/red pigment-concentrating hormonefamily: a new take on biodiversity. Ann. N.Y. Acad. Sci. 1163, 125–136
QLNFSPNWGP	Pyr	Q	L	N	F	S	P	N	W	G	P		am	Novel		only predicted, not validated	Gäde et al,Arch Insect Biochem Physiol (2019) 102:e21611
QLNFSPSW	Pyr	Q	L	N	F	S	P	S	W				am	Corpu-AKH			Gäde, G. (2009). Peptides of the adipokinetic hormone/red pigment-concentrating hormonefamily: a new take on biodiversity. Ann. N.Y. Acad. Sci. 1163, 125–136
QLNFSSGW	Pyr	Q	L	N	F	S	S	G	W				am	Nepci-AKH			Gäde, G. (2009). Peptides of the adipokinetic hormone/red pigment-concentrating hormonefamily: a new take on biodiversity. Ann. N.Y. Acad. Sci. 1163, 125–136
QLNFSTDW	Pyr	Q	L	N	F	S	T	D	W				am	Trica-AKH			Gäde, G. (2009). Peptides of the adipokinetic hormone/red pigment-concentrating hormonefamily: a new take on biodiversity. Ann. N.Y. Acad. Sci. 1163, 125–136
QLNFSTGW	Pyr	Q	L	N	F	S	T	G	W				am	Schgr-AKH II			Gäde, G. (2009). Peptides of the adipokinetic hormone/red pigment-concentrating hormonefamily: a new take on biodiversity. Ann. N.Y. Acad. Sci. 1163, 125–136
QLNFSTGWGG	Pyr	Q	L	N	F	S	T	G	W	G	G		am	Tenar-HrTH			Gäde, G. (2009). Peptides of the adipokinetic hormone/red pigment-concentrating hormonefamily: a new take on biodiversity. Ann. N.Y. Acad. Sci. 1163, 125–136
QLNFTPNW	Pyr	Q	L	N	F	T	P	N	W				am	Pyrap-AKH			Gäde, G. (2009). Peptides of the adipokinetic hormone/red pigment-concentrating hormonefamily: a new take on biodiversity. Ann. N.Y. Acad. Sci. 1163, 125–136
QLNFTPNWGS	Pyr	Q	L	N	F	T	P	N	W	G	S		am	Phymo-AKH III			Gäde, G. (2009). Peptides of the adipokinetic hormone/red pigment-concentrating hormonefamily: a new take on biodiversity. Ann. N.Y. Acad. Sci. 1163, 125–136
QLNFTPNWGT	Pyr	Q	L	N	F	T	P	N	W	G	T		am	Locmi-AKH I			Gäde, G. (2009). Peptides of the adipokinetic hormone/red pigment-concentrating hormonefamily: a new take on biodiversity. Ann. N.Y. Acad. Sci. 1163, 125–136
QLNFTPSW	Pyr	Q	L	N	F	T	P	S	W				am	Erysi-AKH			Gäde, G. (2009). Peptides of the adipokinetic hormone/red pigment-concentrating hormonefamily: a new take on biodiversity. Ann. N.Y. Acad. Sci. 1163, 125–136
QLNFTPWW	Pyr	Q	L	N	F	T	T	W	W				am	Locmi-AKH III			Gäde, G. (2009). Peptides of the adipokinetic hormone/red pigment-concentrating hormonefamily: a new take on biodiversity. Ann. N.Y. Acad. Sci. 1163, 125–136
QLNYSPDW	Pyr	Q	L	N	Y	S	P	D	W				am	Melme-CC			Gäde, G. (2009). Peptides of the adipokinetic hormone/red pigment-concentrating hormonefamily: a new take on biodiversity. Ann. N.Y. Acad. Sci. 1163, 125–136
QLTFSAGW	Pyr	Q	L	T	F	S	A	G	W				am	Eriss-CC			Gäde et al. Front Endocrinol (2020) 11:153
QLTFSDGWGN	Pyr	Q	L	T	F	S	D	G	W	G	N		am	Dipma-AKH			Gäde, G. and Marco, HG. (2022). The adipokinetic peptides of Hemiptera: structure, function, and evolutionary trends. Frontiers in Insect Science. 2: 891615. doi: 10.3389/finsc.2022.891615
QLTFSPDW	Pyr	Q	L	T	F	S	P	D	W				am	Phote-HrTH			Gäde et al. Front Endocrinol (2020) 11:153
QLTFSPGW	Pyr	Q	L	T	F	S	P	G	W				am	Glomo-AKH			Gäde et al. Front Endocrinol (2020) 11:153
QLTFSPGWGQ	Pyr	Q	L	T	F	S	P	G	W	G	Q		am	Antya-AKH			Marco et al. Front Physiol (2020) 11:614552
QLTFSPNW	Pyr	Q	L	T	F	S	P	N	W				am	Novel 3	JXPL01104182.1	only predicted, not validated	Gäde et al. Front Endocrinol (2020) 11:153
QLTFSPSW	Pyr	Q	L	T	F	S	P	S	W				am	Tippa-CC II			Gäde et al. Front Endocrinol (2020) 11:153
QLTFSPSWGN	Pyr	Q	L	T	F	S	P	S	W	G	N		am	Novel 4	GEJB01024815	only predicted, not validated	Gäde, Marco 2022, in prep.
QLTFSPVW	Pyr	Q	L	T	F	S	P	V	W				am	Pegta-AKH			Marco, HG., König S., Gäde, G. (2022). Mass spectrometric proof of predicted peptides: novel adipokinetic hormones in insects. Molecules 27(19), 6469; https://doi.org/10.3390/molecules27196469 - 0
QLTFSPYW	Pyr	Q	L	T	F	S	P	Y	W				am	Volpe-CC			Gäde et al. Front Endocrinol (2020) 11:153
QLTFSSGWG	Pyr	Q	L	T	F	S	S	G	W	G			am	Dircl-AKH-I			Marco et al. Front Physiol (2020) 11:614552
QLTFSSGWGK	Pyr	Q	L	T	F	S	S	G	W	G	K		am	Piebr-AKH			Marco et al. Front Physiol (2020) 11:614552
QLTFSSGWGN	Pyr	Q	L	T	F	S	S	G	W	G	N		am	Helze-HrTH			Marco et al. Front Physiol (2020) 11:614552
QLTFSTDW	Pyr	Q	L	T	F	S	T	D	W				am	Rhopr-AKH			Gäde, G. and Marco, HG. (2022). The adipokinetic peptides of Hemiptera: structure, function, and evolutionary trends. Frontiers in Insect Science. 2: 891615. doi: 10.3389/finsc.2022.891615
QLTFSTGW	Pyr	Q	L	T	F	S	T	G	W				am	Dircl-AKH-II			Marco et al. Front Physiol (2020) 11:614552
QLTFSTGWGN	Pyr	Q	L	T	F	S	T	G	W	G	N		am	Chipa-AKH			Marco et al. Front Physiol (2020) 11:614552
QLTFSTGWGQ	Pyr	Q	L	T	F	S	T	G	W	G	Q		am	Ostnu-AKH			Marco, HG., König S., Gäde, G. (2022). Mass spectrometric proof of predicted peptides: novel adipokinetic hormones in insects. Molecules 27(19), 6469; https://doi.org/10.3390/molecules27196469 - 0
QLTFTPAW	Pyr	Q	L	T	F	T	P	A	W				am	Anoga-HrTH			Gäde et al. Front Endocrinol (2020) 11:153
QLTFTPGW	Pyr	Q	L	T	F	T	P	G	W				am	Tabat-AKH			Gäde et al. Front Endocrinol (2020) 11:153
QLTFTPGWGQ	Pyr	Q	L	T	F	T	P	G	W	G	Q		am	Bommo-AKH			Marco et al. Front Physiol (2020) 11:614552
QLTFTPGWGY	Pyr	Q	L	T	F	T	P	G	W	G	Y		am	Tabat-HoTH			Gäde et al. Front Endocrinol (2020) 11:153
QLTFTPNW	Pyr	Q	L	T	F	T	P	N	W				am	Peram-CAH-II			Gäde, G. (2009). Peptides of the adipokinetic hormone/red pigment-concentrating hormonefamily: a new take on biodiversity. Ann. N.Y. Acad. Sci. 1163, 125–136
QLTFTPNWG	Pyr	Q	L	T	F	T	P	N	W	G			am	Triin-AKH			Gäde, G. and Marco, HG. (2022). The adipokinetic peptides of Hemiptera: structure, function, and evolutionary trends. Frontiers in Insect Science. 2: 891615. doi: 10.3389/finsc.2022.891615
QLTFTPNWGS	Pyr	Q	L	T	F	T	P	N	W	G	S		am	Phyle-CC			Gäde, G. (2009). Peptides of the adipokinetic hormone/red pigment-concentrating hormonefamily: a new take on biodiversity. Ann. N.Y. Acad. Sci. 1163, 125–136
	Pyr	Q	L	T	F	T	P	N	W	G	T		am	Carmo-HrTH-II			Gäde, G. (2009). Peptides of the adipokinetic hormone/red pigment-concentrating hormonefamily: a new take on biodiversity. Ann. N.Y. Acad. Sci. 1163, 125–136
QLTFTPNWGT	Pyr	Q	L	T	F	T	P	N	W	G	T		am	Carmo-HrTH-I		Mannosylation of W	Munte et al. 2008
	Pyr	Q	L	T	F	T	P	N	W	G	T		am	Bacex-HrTH		Kynurenin W	Malik, A., Gäde, G., & Lange, A. B. (2012). Peptides sequencing and biological effects of an adipokinetic/hypertrehalosemic peptide in the stick insect, Baculum extradentatum. Peptides, 34, 51–56.
QLTFTPohGW	Pyr	Q	L	T	F	T	Poh	G	W				am	Haepl-AKH		Hyp of Tabat-AKH	Marco, HG., König S., Gäde, G. (2022). Mass spectrometric proof of predicted peptides: novel adipokinetic hormones in insects. Molecules 27(19), 6469; https://doi.org/10.3390/molecules27196469 - 0
QLTFTPSW	Pyr	Q	L	T	F	T	P	S	W				am	Aedae-AKH			Gäde et al. Front Endocrinol (2020) 11:153
QLTFTPTW	Pyr	Q	L	T	F	T	P	T	W				am	Novel 1	JXOU01007118.1	only predicted, not validated	Gäde et al. Front Endocrinol (2020) 11:153
QLTFTPVW	Pyr	Q	L	T	F	T	P	V	W				am	Novel 2	QYTT01077274.1	only predicted, not validated	Gäde et al. Front Endocrinol (2020) 11:153
QLTFTSNWGS	Pyr	Q	L	T	F	T	S	N	W	G	S		am	Novel 1	GBP11607.1	only predicted, not validated	Marco et al. Front Physiol (2020) 11:614552
QLTFTSSW	Pyr	Q	L	T	F	T	S	S	W				am	Hipes-AKH I			Marco et al. Front Physiol (2020) 11:614552
QLTFTSSWG	Pyr	Q	L	T	F	T	S	S	W	G			am	Manse-AKH			Gäde, G. (2009). Peptides of the adipokinetic hormone/red pigment-concentrating hormonefamily: a new take on biodiversity. Ann. N.Y. Acad. Sci. 1163, 125–136
QLTFTSSWGG	Pyr	Q	L	T	F	T	S	S	W	G	G		am	Lacol-AKH			Marco et al. Front Physiol (2020) 11:614552
QLTFTSSWGGK	Pyr	Q	L	T	F	T	S	S	W	G	G	K		Vanca-AKH			Marco et al. Front Physiol (2020) 11:614552
QLTFTSSWGQ	Pyr	Q	L	T	F	T	S	S	W	G	Q		am	Manse-AKH II			Marco et al. Front Physiol (2020) 11:614552
QLTFTSTW	Pyr	Q	L	T	F	T	S	T	W				am	Hipes-AKH II			Marco et al. Front Physiol (2020) 11:614552
QLTFTSTWG	Pyr	Q	L	T	F	T	S	T	W	G			am	Hipes-AKH III			Marco et al. Front Physiol (2020) 11:614552
QLTYSPDW	Pyr	Q	L	T	Y	S	P	D	W				am	Novel 4	XP_017059889.1	only predicted, not validated	Gäde et al. Front Endocrinol (2020) 11:153
QLTYSPGW	Pyr	Q	L	T	Y	S	P	G	W				am	Novel 7	QQW38902	only predicted, not validated	Gäde, Marco 2022, in prep.
QLTYSPNW	Pyr	Q	L	T	Y	S	P	N	W				am	Novel 6	QQW38901	only predicted, not validated	Gäde, Marco 2022, in prep.
QLTYSPNWG	Pyr	Q	L	T	Y	S	P	N	W	G			am	Novel 9	GCYK01002075	only predicted, not validated	Gäde, Marco 2022, in prep.
QLTYSPSW	Pyr	Q	L	T	Y	S	P	S	W				am	Tippa-CC I			Gäde et al. Front Endocrinol (2020) 11:153
QLTYSTNW	Pyr	Q	L	T	Y	S	T	N	W				am	Novel 8	GCXF01011160	only predicted, not validated	Gäde, Marco 2022, in prep.
QVNFSPGW	Pyr	Q	V	N	F	S	P	G	W				am	Manto-CC			Gäde, G. (2009). Peptides of the adipokinetic hormone/red pigment-concentrating hormonefamily: a new take on biodiversity. Ann. N.Y. Acad. Sci. 1163, 125–136
QVNFSPGWGQ	Pyr	Q	V	N	F	S	P	G	W	G	Q		am	Litfo-AKH		only predicted, not validated	Marco book 2020
QVNFSPGWGT	Pyr	Q	V	N	F	S	P	G	W	G	T		am	Bladi-HrTH			Gäde, G. (2009). Peptides of the adipokinetic hormone/red pigment-concentrating hormonefamily: a new take on biodiversity. Ann. N.Y. Acad. Sci. 1163, 125–136
QVNFSPNW	Pyr	Q	V	N	F	S	P	N	W				am	Peram-CAH I			Gäde, G. (2009). Peptides of the adipokinetic hormone/red pigment-concentrating hormonefamily: a new take on biodiversity. Ann. N.Y. Acad. Sci. 1163, 125–136
QVNFSPNWGG	Pyr	Q	V	N	F	S	P	N	W	G	G		am	Olisa-AKH			Gäde, G. and Marco, HG. (2022). The adipokinetic peptides of Hemiptera: structure, function, and evolutionary trends. Frontiers in Insect Science. 2: 891615. doi: 10.3389/finsc.2022.891615
QVNFSPSW	Pyr	Q	V	N	F	S	P	S	W				am	Anaim-AKH			Gäde, G. (2009). Peptides of the adipokinetic hormone/red pigment-concentrating hormonefamily: a new take on biodiversity. Ann. N.Y. Acad. Sci. 1163, 125–136
QVNFSPSWGG	Pyr	Q	V	N	F	S	P	S	W	G	G		am	Lacsp-AKH			Gäde, G. and Marco, HG. (2022). The adipokinetic peptides of Hemiptera: structure, function, and evolutionary trends. Frontiers in Insect Science. 2: 891615. doi: 10.3389/finsc.2022.891615
QVNFSPSWGN	Pyr	Q	V	N	F	S	P	S	W	G	N		am	Placa-HrTH I/II		Isomer	König et al, Amino Acids (2019) 51:1023-1028
QVNFSPTW	Pyr	Q	V	N	F	S	P	T	W				am	Galyu-AKH			Gäde, G., & Šimek, P. (2010). A novel member of the adipokinetic peptide family in a “living fossil”, the ice crawler Galloisiana yuasai, is the first identified neuropeptide from the order Grylloblattodea. Peptides, 31, 372–376.
QVNFSPYW	Pyr	Q	V	N	F	S	P	Y	W				am	Letin-AKH			Gäde, G. (2009). Peptides of the adipokinetic hormone/red pigment-concentrating hormonefamily: a new take on biodiversity. Ann. N.Y. Acad. Sci. 1163, 125–136
QVNFSPYWNQ	Pyr	Q	V	N	F	S	P	Y	W	N	Q		am	Novel 1	GCWZ01002139	only predicted, not validated	Gäde, Marco 2022, in prep.
QVNFSTGW	Pyr	Q	V	N	F	S	T	G	W				am	Grybi-AKH			Gäde, G. (2009). Peptides of the adipokinetic hormone/red pigment-concentrating hormonefamily: a new take on biodiversity. Ann. N.Y. Acad. Sci. 1163, 125–136
QVNFSTKW	Pyr	Q	V	N	F	S	T	K	W				am	Argsi-RPCH		only predicted, not validated	Marco book 2020
QVNFSTSW	Pyr	Q	V	N	F	S	T	S	W				am	Dappu-RPCH			Dircksen H et al (2011). Genomics, transcriptomics, and peptidomics of Daphnia pulex neuropeptides and protein hormones. J Proteome Res. 2011 Oct 7;10(10):4478-504. doi: 10.1021/pr200284e.
QVNFTPGW	Pyr	Q	V	N	F	T	P	G	W				am	Psein-AKH			Gäde, G. (2009). Peptides of the adipokinetic hormone/red pigment-concentrating hormonefamily: a new take on biodiversity. Ann. N.Y. Acad. Sci. 1163, 125–136
QVNFTPGWGG	Pyr	Q	V	N	F	T	P	G	W	G	G		am	Novel 3	GCXO01051348	only predicted, not validated	Gäde, Marco 2022, in prep.
QVNFTPNW	Pyr	Q	V	N	F	T	P	N	W				am	Emppe-AKH			Gäde, G. (2009). Peptides of the adipokinetic hormone/red pigment-concentrating hormonefamily: a new take on biodiversity. Ann. N.Y. Acad. Sci. 1163, 125–136
QVNFTPNWGT	Pyr	Q	V	N	F	T	P	N	W	G	T		am	Rommi-CC			Gäde, G. (2009). Peptides of the adipokinetic hormone/red pigment-concentrating hormonefamily: a new take on biodiversity. Ann. N.Y. Acad. Sci. 1163, 125–136
QVNFTPSW	Pyr	Q	V	N	F	T	P	S	W				am	Libau-AKH			Gäde, G. (2009). Peptides of the adipokinetic hormone/red pigment-concentrating hormonefamily: a new take on biodiversity. Ann. N.Y. Acad. Sci. 1163, 125–136
QVNFTPTWGQ	Pyr	Q	V	N	F	T	P	T	W	G	Q		am	Acypi-AKH			Gäde, G. and Marco, HG. (2022). The adipokinetic peptides of Hemiptera: structure, function, and evolutionary trends. Frontiers in Insect Science. 2: 891615. doi: 10.3389/finsc.2022.891615
QVNFTPYW	Pyr	Q	V	N	F	T	P	Y	W				am	Novel 5	GCXG01005578	only predicted, not validated	Gäde, Marco 2022, in prep.
QVNFTPYWNQ	Pyr	Q	V	N	F	T	P	Y	W	N	Q		am	Novel 2	GBDY01032366	only predicted, not validated	Gäde, Marco 2022, in prep.
QVNYSPVW	Pyr	Q	V	N	Y	S	P	V	W				am	Dorpa-AKH			Gäde et al Amino Acids (2016) , doi:10.1007/s00726-016-2314-0
QVTFSTGWVP	Pyr	Q	V	T	F	S	T	G	W	V	P		am	Novel		only predicted, not validated	Gäde et al, Arch Insect Biochem Physiol (2019) 102:e21611
QYNFSTGW	Pyr	Q	Y	N	F	S	T	G	W				am	Oniay-CC			Gäde et al Amino Acids (2016) , doi:10.1007/s00726-016-2314-0

## Sheet: AKH in context
Matching Sequence	Peptide M+H	Accession #	Species	Protein Name				pE	1	2	3	4	5	6	W	9	9or10			AKH Name
(C)EADFTPKW(L)	993.4676	N6TPQ6	DENPD	Coiled-coil domain-containing protein 72 homolog (Fragment)		EADFTPKW		E	A	D	F	T	P	K	W		L
(L)EADMSSRW(L)	981.4095	A0A2P8Y7F7	BLAGE	Beta-hexosaminidase		EADMSSRW		E	A	D	M	S	S	R	W		L
(T)QADMARGW(V)	934.4200	A0A1W4X7I9	AGRPL	KIF-binding protein		QADMARGW		Q	A	D	M	A	R	G	W		V
(G)QADYSLQW(A)	1010.4578	A0A1W4WH50	AGRPL	far upstream element-binding protein 1 isoform X3		QADYSLQW		Q	A	D	Y	S	L	Q	W		A
(G)QADYSAQW(A)	968.4108	A0A653C4X8	CALMS	Uncharacterized protein		QADYSAQW		Q	A	D	Y	S	A	Q	W		A
(S)EAHYTQQW(A)	1062.4639	A0A139WPQ3	TRICA	Furin-like Protein		EAHYTQQW		E	A	H	Y	T	Q	Q	W		A
(A)QANFTTVW(E)	966.4680	A0A1Y1MFQ3	PHOPY	CCHC-type domain-containing protein		QANFTTVW		Q	A	N	F	T	T	V	W		E
(F)EANFTGVW(I)	923.4258	A0A2P8XSV4	BLAGE	Ionotropic receptor 570		EANFTGVW		E	A	N	F	T	G	V	W		I
(I)EANYGSDW(F)	941.3636	A0A067RE04	ZOONE	Fukutin		EANYGSDW		E	A	N	Y	G	S	D	W		F
(S)QAQQTPVW(W)	957.4789	A0A5N4A788	PHOPY	Uncharacterized protein		QAQQTPVW		Q	A	Q	Q	T	P	V	W		W
(N)QAQMSTAW(D)	922.4087	A0A1Y1LYY4	PHOPY	Uncharacterized protein (Fragment)		QAQMSTAW		Q	A	Q	M	S	T	A	W		D
(L)QAQYGRRW(K)	1064.5384	A0A653CIV6	CALMS	Zn_Tnp_IS91 domain-containing protein		QAQYGRRW		Q	A	Q	Y	G	R	R	W		K
(M)QASFAWDW(G)	1010.4367	U4UL71	DENPD	Glyco_hydro_2 domain-containing protein		QASFAWDW		Q	A	S	F	A	W	D	W		G
(M)QASFGWDW(G)	996.4210	A0A1Y1K7C0	PHOPY	Beta-mannosidase		QASFGWDW		Q	A	S	F	G	W	D	W		G
(P)EASFGSVW(M)	882.3992	A0A1Y1LMQ1	PHOPY	Uncharacterized protein		EASFGSVW		E	A	S	F	G	S	V	W		M
(M)QASFSWDW(G)	1026.4316	A0A067R9Q3	ZOONE	Beta-mannosidase		QASFSWDW		Q	A	S	F	S	W	D	W		G
(V)EASMSTSW(T)	898.3611	A0A2P8YUZ5	BLAGE	DUF4503 domain-containing protein		EASMSTSW		E	A	S	M	S	T	S	W		T
(L)EASQGFYW(G)	987.4207	A0A482VS67	9CUCU	COesterase domain containing protein (Fragment)		EASQGFYW		E	A	S	Q	G	F	Y	W		G
(F)EASQSLFW(A)	967.4520	A0A5N4APA8	PHOPY	ANK_REP_REGION domain-containing protein		EASQSLFW		E	A	S	Q	S	L	F	W		A
(L)EASQSSFW(D)	941.3999	A0A653D597	CALMS	VWFD domain-containing protein (Fragment)		EASQSSFW		E	A	S	Q	S	S	F	W		D
(I)QASYAFVW(I)	971.4621	V5I8X4	ANOGL	CCHC-type domain-containing protein		QASYAFVW		Q	A	S	Y	A	F	V	W		I
(A)QASYANGW(I)	896.3897	U4UGG9	DENPD	DNA_MISMATCH_REPAIR_2 domain-containing protein		QASYANGW		Q	A	S	Y	A	N	G	W		I
(M)QASYAWDW(G)	1026.4316	A0A653C7I9	CALMS	Mannanase		QASYAWDW		Q	A	S	Y	A	W	D	W		G
(M)QASYSWDW(G)	1042.4265	V5GTZ4	ANOGL	Mannanase		QASYSWDW		Q	A	S	Y	S	W	D	W		G
(I)EASYTSNW(Y)	957.3949	A0A411HR05	PROBE	Odorant receptor		EASYTSNW		E	A	S	Y	T	S	N	W		Y
(K)EASYGFAW(D)	930.3992	A0A2P8ZES7	BLAGE	Uncharacterized protein		EASYGFAW		E	A	S	Y	G	F	A	W		D
(S)EATMARTW(R)	965.4509	A0A5N4A0N2	PHOPY	FSA_C domain-containing protein		EATMARTW		E	A	T	M	A	R	T	W		R
(Q)EATYGIIW(N)	952.4775	A0A653D3V5	CALMS	Lipase domain-containing protein		EATYGIIW		E	A	T	Y	G	I	I	W		N
(D)EATQGLIW(L)	917.4727	A0A067RV46	ZOONE	Solute carrier family 2, facilitated glucose transporter member 8		EATQGLIW		E	A	T	Q	G	L	I	W		L
(M)QATQANTW(M)	919.4268	A0A2P8YZG6	BLAGE	Uncharacterized protein		QATQANTW		Q	A	T	Q	A	N	T	W		M
(V)EFDQAKCW(F)	1026.4349	N6TRZ2	DENPD	Uncharacterized protein (Fragment)		EFDQAKCW		E	F	D	Q	A	K	C	W		F
(V)EFDQSKCW(F)	1042.4299	A0A1W4X4B3	AGRPL	CWF19-like protein 1		EFDQSKCW		E	F	D	Q	S	K	C	W		F
(N)EFDYSPPW(I)	1040.4360	A0A1Y1LG16	PHOPY	Aldo_ket_red domain-containing protein (Fragment)		EFDYSPPW		E	F	D	Y	S	P	P	W		I
(M)QFHFAARW(I)	1062.5268	A0A1Y1LZ85	PHOPY	Uncharacterized protein		QFHFAARW		Q	F	H	F	A	A	R	W		I
(I)EFHFSLGWS(M)	1109.5051	H9GDB0	ANOCA	Dynamin-type G domain-containing protein		EFHFSLGWS		E	F	H	F	S	L	G	W	S	M
(P)EFHFSNFWG(V)	1170.5003	G0U5F9	TRYVY	Uncharacterized protein		EFHFSNFWG		E	F	H	F	S	N	F	W	G	V
(D)EFHFSPTWG(G)	1107.4894	A0A1Q7TKW2	9BACT	Uncharacterized protein		EFHFSPTWG		E	F	H	F	S	P	T	W	G	G
(S)EFHFSRGWV(L)	1164.5585	A0A2N2GNL5	9DELT	Uncharacterized protein (Fragment)		EFHFSRGWV		E	F	H	F	S	R	G	W	V	L
(G)QFHFSSRWG(W)	1151.5381	S9PQL0	9DELT	Sucrose-6-phosphate hydrolase		QFHFSSRWG		Q	F	H	F	S	S	R	W	G	W
(E)EFHFSTMWN(G)	1198.4986	A0A265N8Q8	9BACI	Uncharacterized protein		EFHFSTMWN		E	F	H	F	S	T	M	W	N	G
(A)EFHFSTNWN(T)	1181.5010	A0A2A8FLV8	9BACI	Uncharacterized protein		EFHFSTNWN		E	F	H	F	S	T	N	W	N	T
(N)EFHFSTRWG(A)	1166.5378	A0A1H6A8J3	9BACT	Uncharacterized protein		EFHFSTRWG		E	F	H	F	S	T	R	W	G	A
(L)QFHFTKVWV(T)	1191.6309	F4S388	MELLP	AMP deaminase		QFHFTKVWV		Q	F	H	F	T	K	V	W	V	T
(D)EFHFTTSWN(L)	1168.5058	A0A5B7CMF4	PORTR	Beta-1,3-glucan-binding protein		EFHFTTSWN		E	F	H	F	T	T	S	W	N	L
(I)EFHMSLGW(S)	1006.4451	A0A067QM26	ZOONE	DnaJ-like protein subfamily C member 21		EFHMSLGW		E	F	H	M	S	L	G	W		S
(I)EFHMSLGWS(K)	1093.4771	A0A067QM26	ZOONE	DnaJ-like protein subfamily C member 21		EFHMSLGWS		E	F	H	M	S	L	G	W	S	K
(N)EFHMSSAWV(F)	1093.4771	G0VI77	NAUCC	THO complex subunit 2		EFHMSSAWV		E	F	H	M	S	S	A	W	V	F
(V)EFHMTRRWS(L)	1249.5895	A0A2A5BCD5	9GAMM	SAM-dependent methyltransferase		EFHMTRRWS		E	F	H	M	T	R	R	W	S	L
(L)QFHMTNAWS(M)	1121.4833	A0A1H7HIU0	9FLAO	Uncharacterized protein		QFHMTNAWS		Q	F	H	M	T	N	A	W	S	M
(S)QFHQSAEWN(Q)	1146.4963	A0A642UR93	DIURU	DUF2428 domain-containing protein		QFHQSAEWN		Q	F	H	Q	S	A	E	W	N	Q
(G)EFHQSLLW(I)	1059.5258	A0A2P8Y296	BLAGE	HECT-type E3 ubiquitin transferase		EFHQSLLW		E	F	H	Q	S	L	L	W		I
(A)EFHQSLMWV(K)	1176.5506	A0A210PW11	MIZYE	HECT-type E3 ubiquitin transferase		EFHQSLMWV		E	F	H	Q	S	L	M	W	V	K
(F)EFHQSLQW(I)	1074.5003	A0A482V7I3	9CUCU	HECT-type E3 ubiquitin transferase		EFHQSLQW		E	F	H	Q	S	L	Q	W		I
(H)EFHQSLRW(I)	1102.5429	A0A653C4M3	CALMS	HECT-type E3 ubiquitin transferase		EFHQSLRW		E	F	H	Q	S	L	R	W		I
(I)EFHQSLNWV(I)	1159.5531	A0C2S4	PARTE	Uncharacterized protein		EFHQSLNWV		E	F	H	Q	S	L	N	W	V	I
(R)QFHQSLYWG(R)	1165.5425	A0A2D5YYZ1	9PLAN	Uncharacterized protein		QFHQSLYWG		Q	F	H	Q	S	L	Y	W	G	R
(A)QFHQSREWV(A)	1216.5858	A0A4U0UL40	9PEZI	DNA damage-binding protein CMR1		QFHQSREWV		Q	F	H	Q	S	R	E	W	V	A
(G)EFHQSSEWN(D)	1163.4752	A0A1M6PMT2	9BACL	Aerobic glycerol-3-phosphate dehydrogenase		EFHQSSEWN		E	F	H	Q	S	S	E	W	N	D
(G)EFHQSSTWS(F)	1108.4694	A0A059A255	EUCGR	Uncharacterized protein		EFHQSSTWS		E	F	H	Q	S	S	T	W	S	F
(T)QFHQTADWV(L)	1131.5218	K9TQG0	9CYAN	16S rRNA m5C967 methyltransferase		QFHQTADWV		Q	F	H	Q	T	A	D	W	V	L
(A)QFHQTQDWV(A)	1188.5432	A0A0D1YR98	9PEZI	DNA damage-binding protein CMR1		QFHQTQDWV		Q	F	H	Q	T	Q	D	W	V	A
(S)EFHQTQNWS(P)	1176.5069	A0A2V2YQJ3	9BACL	Long-chain acyl-CoA synthetase		EFHQTQNWS		E	F	H	Q	T	Q	N	W	S	P
(S)QFHQTQNWN(F)	1202.5337	A0A2T5G297	9SPHN	Uncharacterized protein		QFHQTQNWN		Q	F	H	Q	T	Q	N	W	N	F
(G)QFHQTRVWN(V)	1215.6018	A0A4Q2XI67	9BACT	Nuclear transport factor 2 family protein		QFHQTRVWN		Q	F	H	Q	T	R	V	W	N	V
(Y)EFHQTRGWV(V)	1159.5643	A0A1I1HGT9	9ACTN	Phosphatidylserine decarboxylase		EFHQTRGWV		E	F	H	Q	T	R	G	W	V	V
(Q)QFHWSDSWS(L)	1179.4854	R9I4R1	BACUN	SusC/RagA family TonB-linked outer membrane protein		QFHWSDSWS		Q	F	H	W	S	D	S	W	S	L
(W)QFHWTDGWS(E)	1163.4905	A0A1B4YIR9	RHILI	Adenylate/guanylate cyclase domain-containing protein		QFHWTDGWS		Q	F	H	W	T	D	G	W	S	E
(S)EFHYSRDWG(V)	1196.5119	A0A3V2F790	SALER	Right-handed parallel beta-helix repeat-containing protein		EFHYSRDWG		E	F	H	Y	S	R	D	W	G	V
(L)QFHYSDSWV(D)	1168.5058	A0A2S7EXZ6	9XANT	Type II toxin-antitoxin system HipA family toxin		QFHYSDSWV		Q	F	H	Y	S	D	S	W	V	D
(S)EFHYSLDWG(V)	1153.4949	A0A6I6U4I4	CITFR	Uncharacterized protein		EFHYSLDWG		E	F	H	Y	S	L	D	W	G	V
(K)QFHYSLVWG(G)	1136.5524	A0A2D7C9F4	9PROT	Uncharacterized protein		QFHYSLVWG		Q	F	H	Y	S	L	V	W	G	G
(A)EFHYTASWS(F)	1127.4793	A0A179UZM9	BLAGS	Uncharacterized protein		EFHYTASWS		E	F	H	Y	T	A	S	W	S	F
(V)EFHYTDKWV(S)	1224.5684	A0A6F9ZCN1	9BACT	Uncharacterized protein		EFHYTDKWV		E	F	H	Y	T	D	K	W	V	S
(M)EFHYTTKWV(E)	1210.5891	A0A6G1L8L2	9PEZI	Uncharacterized protein		EFHYTTKWV		E	F	H	Y	T	T	K	W	V	E
(I)QFKFSRNW(V)	1112.5636	N6U3N6	DENPD	Uncharacterized protein (Fragment)		QFKFSRNW		Q	F	K	F	S	R	N	W		V
(S)EFKMGKYW(K)	1088.5234	A0A1Y1LHS1	PHOPY	PDZ domain-containing protein		EFKMGKYW		E	F	K	M	G	K	Y	W		K
(D)EFKQAKDW(I)	1051.5207	U4UXU6	DENPD	alpha-1,2-Mannosidase		EFKQAKDW		E	F	K	Q	A	K	D	W		I
(D)EFKQARDW(V)	1079.5269	V5H014	ANOGL	alpha-1,2-Mannosidase		EFKQARDW		E	F	K	Q	A	R	D	W		V
(E)EFKQGRDW(I)	1065.5112	A0A067R784	ZOONE	alpha-1,2-Mannosidase (Fragment)		EFKQGRDW		E	F	K	Q	G	R	D	W		I
(E)EFKQGREW(V)	1079.5269	A0A0T6B9R8	9SCAR	alpha-1,2-Mannosidase (Fragment)		EFKQGREW		E	F	K	Q	G	R	E	W		V
(D)QFKQSNYW(A)	1100.5160	A0A653DIV6	CALMS	Uncharacterized protein		QFKQSNYW		Q	F	K	Q	S	N	Y	W		A
(D)EFKWSLHW(Q)	1132.5574	A0A2P8Y841	BLAGE	MFS domain-containing protein		EFKWSLHW		E	F	K	W	S	L	H	W		Q
(K)EFKYALVW(G)	1055.5560	V5GIX5	ANOGL	GTP-binding protein (Fragment)		EFKYALVW		E	F	K	Y	A	L	V	W		G
(K)EFKYALIW(G)	1069.5717	A0A1Y1LPR6	PHOPY	OBG-type G domain-containing protein		EFKYALIW		E	F	K	Y	A	L	I	W		G
(Q)QFKYALVW(G)	1054.5720	D6WYF1	TRICA	OBG-type G domain-containing protein		QFKYALVW		Q	F	K	Y	A	L	V	W		G
(E)QFNFASLW(E)	1012.4887	U4UNQ1	DENPD	Uncharacterized protein		QFNFASLW		Q	F	N	F	A	S	L	W		E
(V)EFNFSASWG(W)	1044.4421	A0A651GN00	9FLAO	T9SS C-terminal target domain-containing protein		EFNFSASWG		E	F	N	F	S	A	S	W	G	W
				known AKH		QFNFSAGW		Q	F	N	F	S	A	G	W					Cirba-AKH
(E)QFNFSDGWV(Y)	1099.4843	B1BT34	CLOPF	Calx-beta domain protein		QFNFSDGWV		Q	F	N	F	S	D	G	W	V	Y
(I)EFNFSDVWV(V)	1142.5153	A0A2K3IXJ9	9EURY	Uncharacterized protein (Fragment)		EFNFSDVWV		E	F	N	F	S	D	V	W	V	V
(N)QFNFSKGWG(A)	1070.5054	A0A1V9E4K0	9BACT	Uncharacterized protein		QFNFSKGWG		Q	F	N	F	S	K	G	W	G	A
(N)QFNFSKGWN(Y)	1127.5269	A0A6I1MMS5	9CLOT	Uncharacterized protein		QFNFSKGWN		Q	F	N	F	S	K	G	W	N	Y
(M)EFNFSLFWG(V)	1146.5255	A0A538KDV1	9ACTN	Cytochrome C peroxidase		EFNFSLFWG		E	F	N	F	S	L	F	W	G	V
(H)EFNFSLSWS(H)	1116.4997	A0A3R6VM41	9BACT	DUF1016 domain-containing protein		EFNFSLSWS		E	F	N	F	S	L	S	W	S	H
(Q)QFNFSLVWN(G)	1154.5629	A0A4V6NFN2	9GAMM	LacI family transcriptional regulator		QFNFSLVWN		Q	F	N	F	S	L	V	W	N	G
(Y)EFNFSNDWS(N)	1145.4534	A0A521D869	9FLAO	TonB-dependent Receptor Plug Domain		EFNFSNDWS		E	F	N	F	S	N	D	W	S	N
(F)EFNFSNDWV(L)	1157.4898	A0A328YM69	9FLAO	Uncharacterized protein		EFNFSNDWV		E	F	N	F	S	N	D	W	V	L
(Y)EFNFSNEWS(N)	1159.4691	A0A101CQF9	9FLAO	TonB-dependent receptor		EFNFSNEWS		E	F	N	F	S	N	E	W	S	N
(G)EFNFSNGWV(H)	1099.4843	A0A386PI69	CLOSE	Calcium:sodium exchange protein		EFNFSNGWV		E	F	N	F	S	N	G	W	V	H
(G)QFNFSNGWN(Y)	1113.4748	A0A6I1MLX8	9CLOT	Calcium:sodium exchange protein		QFNFSNGWN		Q	F	N	F	S	N	G	W	N	Y
(L)QFNFSNRWV(Y)	1197.5800	A0A2N2W775	9BACT	Plug domain-containing protein		QFNFSNRWV		Q	F	N	F	S	N	R	W	V	Y
(V)EFNFSPEWV(H)	1154.5153	K1QEI9	CRAGI	Uncharacterized protein		EFNFSPEWV		E	F	N	F	S	P	E	W	V	H
(A)QFNFSPNWG(K)	1096.4847	A0A1W0WJL2	HYPDU	Uncharacterized protein		QFNFSPNWG		Q	F	N	F	S	P	N	W	G	K
(D)EFNFSQSWG(W)	1101.4636	A0A162ZK92	DIDRA	BTB domain-containing protein		EFNFSQSWG		E	F	N	F	S	Q	S	W	G	W
(D)QFNFSQSWG(W)	1100.4796	A0A6G1KLJ4	9PLEO	Uncharacterized protein		QFNFSQSWG		Q	F	N	F	S	Q	S	W	G	W
(G)EFNFSRMWS(D)	1203.5252	A0A3D4TDS8	9BACT	Bac_surface_Ag domain-containing protein (Fragment)		EFNFSRMWS		E	F	N	F	S	R	M	W	S	D
(Y)QFNFSSEWS(N)	1131.4742	A0A2U0TPK2	9FLAO	TonB-dependent receptor-like protein		QFNFSSEWS		Q	F	N	F	S	S	E	W	S	N
(N)EFNFSSGWN(Y)	1087.4480	A0A6I1MTQ8	9CLOT	Family 20 glycosylhydrolase		EFNFSSGWN		E	F	N	F	S	S	G	W	N	Y
(N)QFNFSSGWN(Y)	1086.4639	A0A6I1MNI7	9CLOT	Uncharacterized protein (Fragment)		QFNFSSGWN		Q	F	N	F	S	S	G	W	N	Y
(N)QFNFSTEWV(N)	1157.5262	A0A2T9ZD19	9FUNG	Uncharacterized protein		QFNFSTEWV		Q	F	N	F	S	T	E	W	V	N
(P)EFNFTASWV(F)	1100.5047	A0A3Q3BFY7	KRYMA	NIDO domain-containing protein		EFNFTASWV		E	F	N	F	T	A	S	W	V	F
(P)QFNFTASWV(F)	1099.5207	A0A3B5R080	XIPMA	NIDO domain-containing protein		QFNFTASWV		Q	F	N	F	T	A	S	W	V	F
(H)QFNFTAGWV(N)	1069.5102	G8C1Z9	TETPH	Uncharacterized protein		QFNFTAGWV		Q	F	N	F	T	A	G	W	V	N
(E)EFNFTKFWG(K)	1175.5520	A0A4Y2RPI3	ARAVE	Retrovirus-related Pol polyprotein from type-2 retrotransposable element R2DM		EFNFTKFWG		E	F	N	F	T	K	F	W	G	K
(E)QFNFTKTWS(F)	1158.5578	A0A0G1QD50	9BACT	Uncharacterized protein		QFNFTKTWS		Q	F	N	F	T	K	T	W	S	F
(V)EFNFTLDWN(N)	1185.5211	A0A1D3JIF5	PLAMA	Uncharacterized protein		EFNFTLDWN		E	F	N	F	T	L	D	W	N	N
(D)QFNFTNDWG(N)	1128.4745	A0A1Y1JMR9	PLAGO	RRM domain-containing protein		QFNFTNDWG		Q	F	N	F	T	N	D	W	G	N
(I)EFNFTNFWG(T)	1161.5000	A0A3M7R2C7	BRAPC	Uncharacterized protein		EFNFTNFWG		E	F	N	F	T	N	F	W	G	T
(Y)QFNFTRNWV(D)	1211.5956	A0A1H9BNK7	9FLAO	Uncharacterized protein		QFNFTRNWV		Q	F	N	F	T	R	N	W	V	D
(D)EFNFTSGWN(G)	1101.4636	A0A6A4M1B6	9ERIC	TPR_REGION domain-containing protein (Fragment)		EFNFTSGWN		E	F	N	F	T	S	G	W	N	G
(G)QFNFTSAWS(Y)	1087.4843	A0A210QQP4	MIZYE	Transmembrane protein 184C		QFNFTSAWS		Q	F	N	F	T	S	A	W	S	Y
(H)EFNFTTGWV(S)	1100.5047	A0A1G4IQV4	9SACH	LAME_0A07602g1_1		EFNFTTGWV		E	F	N	F	T	T	G	W	V	S
(V)QFNMSQGWV(T)	1096.4880	A0A6I3A4X1	9ACTN	DUF2029 domain-containing protein		QFNMSQGWV		Q	F	N	M	S	Q	G	W	V	T
(N)EFNMSLTWG(F)	1084.4768	A0A1B1FXK5	9BACT	PorT family protein		EFNMSLTWG		E	F	N	M	S	L	T	W	G	F
(G)QFNMSAGWS(T)	1027.4302	A0A355UWN0	9CYAN	Uncharacterized protein		QFNMSAGWS		Q	F	N	M	S	A	G	W	S	T
(A)QFNMSRRWV(G)	1223.6102	A0A484LKH8	9ASTE	Uncharacterized protein		QFNMSRRWV		Q	F	N	M	S	R	R	W	V	G
(P)EFNMTTHWN(L)	1179.4888	A0A3N5R8J2	9CHLR	Class I SAM-dependent methyltransferase		EFNMTTHWN		E	F	N	M	T	T	H	W	N	L
(L)EFNMTNNWV(Y)	1154.4935	A0A5K7XCF8	9BACT	Uncharacterized protein		EFNMTNNWV		E	F	N	M	T	N	N	W	V	Y
(R)QFNQAKLW(S)	1034.5418	A0A1Y1NKS5	PHOPY	Uncharacterized protein (Fragment)		QFNQAKLW		Q	F	N	Q	A	K	L	W		S
(L)QFNQSDKWG(K)	1109.5010	A0A2D7TEQ4	9BACT	Cell division protein		QFNQSDKWG		Q	F	N	Q	S	D	K	W	G	K
(F)EFNQSKTWN(D)	1153.5273	A0A510XZN6	9GAMM	Histidine kinase		EFNQSKTWN		E	F	N	Q	S	K	T	W	N	D
(T)EFNQSLAWG(E)	1051.4843	A0A640UYP7	9ACTN	Peptidase		EFNQSLAWG		E	F	N	Q	S	L	A	W	G	E
(V)QFNQSLFWG(A)	1126.5316	G1KB79	ANOCA	Protein with SprT-like domain at the N terminus		QFNQSLFWG		Q	F	N	Q	S	L	F	W	G	A
(N)EFNQSLHWN(L)	1174.5276	A0A0X7BG30	9FLAO	WYL domain-containing protein		EFNQSLHWN		E	F	N	Q	S	L	H	W	N	L
(D)EFNQSNEWG(I)	1110.4487	A0A2N2N2P0	9CHLR	Uncharacterized protein		EFNQSNEWG		E	F	N	Q	S	N	E	W	G	I
(N)QFNQSPKWV(I)	1133.5738	A0A258UAG1	9BACT	LD-carboxypeptidase		QFNQSPKWV		Q	F	N	Q	S	P	K	W	V	I
(V)EFNQSPYWS(F)	1157.4898	A0A1R2B642	9CILI	Uncharacterized protein		EFNQSPYWS		E	F	N	Q	S	P	Y	W	S	F
(N)QFNQSSSWS(C)	1070.4538	A0A1S3N040	SALSA	DNA helicase		QFNQSSSWS		Q	F	N	Q	S	S	S	W	S	C
(K)QFNQTAYWV(S)	1156.5422	A0A1M7PLS2	9BACI	AraC-type DNA-binding protein		QFNQTAYWV		Q	F	N	Q	T	A	Y	W	V	S
(N)QFNQTAYWG(G)	1114.4952	A0A0C2XNC6	HEBCY	Arf-GAP domain-containing protein		QFNQTAYWG		Q	F	N	Q	T	A	Y	W	G	G
(I)QFNQTDDWS(F)	1140.4592	A0A1B7HN18	9ENTR	Putative tautomerase		QFNQTDDWS		Q	F	N	Q	T	D	D	W	S	F
(H)QFNQTKGWS(M)	1095.5218	A0A5J5BJP1	9ASTE	Uncharacterized protein		QFNQTKGWS		Q	F	N	Q	T	K	G	W	S	M
(V)QFNQTLFWG(K)	1140.5473	A0A3M0KI43	HIRRU	Protein with SprT-like domain at the N terminus		QFNQTLFWG		Q	F	N	Q	T	L	F	W	G	K
(D)EFNQTLWWG(T)	1180.5422	A0A4Q6DNQ2	9PROT	Uncharacterized protein		EFNQTLWWG		E	F	N	Q	T	L	W	W	G	T
(C)QFNQTLMWN(M)	1181.5408	A0D6D3	PARTE	WD_REPEATS_REGION domain-containing protein		QFNQTLMWN		Q	F	N	Q	T	L	M	W	N	M
(D)EFNQTNDWG(I)	1110.4487	A0A353GZW7	9CHLR	Uncharacterized protein		EFNQTNDWG		E	F	N	Q	T	N	D	W	G	I
(D)EFNQTNEWG(I)	1124.4643	A0A2N2PJ11	9CHLR	Uncharacterized protein		EFNQTNEWG		E	F	N	Q	T	N	E	W	G	I
(M)QFNQTNEWG(D)	1123.4803	D2YDX2	VIBMI	Uncharacterized protein		QFNQTNEWG		Q	F	N	Q	T	N	E	W	G	D
(Q)EFNQTNKWG(I)	1123.5167	A0A3M1LCG8	9CHLR	ABC transporter substrate-binding protein		EFNQTNKWG		E	F	N	Q	T	N	K	W	G	I
(D)EFNQTNVWG(L)	1094.4901	A0A0P6XI92	9CHLR	Uncharacterized protein		EFNQTNVWG		E	F	N	Q	T	N	V	W	G	L
(W)QFNQTPAWN(N)	1105.5061	A0A059UFQ1	SIV	Env polyprotein (Fragment)		QFNQTPAWN		Q	F	N	Q	T	P	A	W	N	N
(N)QFNQTPNWG(F)	1091.4905	A0A251MYV5	PRUPE	Uncharacterized protein		QFNQTPNWG		Q	F	N	Q	T	P	N	W	G	F
(V)EFNQTQFWN(L)	1213.5273	A0A1F5JV34	9BACT	TPR_REGION domain-containing protein		EFNQTQFWN		E	F	N	Q	T	Q	F	W	N	L
(Y)EFNQTRHWN(A)	1231.5603	A0A6A6QPH5	9PEZI	MFS general substrate transporter		EFNQTRHWN		E	F	N	Q	T	R	H	W	N	A
(Y)QFNQTRGWV(G)	1135.5643	A0A5E6WF63	PSEFL	Uncharacterized protein		QFNQTRGWV		Q	F	N	Q	T	R	G	W	V	G
(A)QFNQTSSWG(L)	1054.4588	A0A4R5CSV3	9ACTN	Protein translocase subunit SecY		QFNQTSSWG		Q	F	N	Q	T	S	S	W	G	L
(D)EFNQTSAWV(K)	1081.4949	A0A512DYG7	9PROT	TPR_REGION domain-containing protein		EFNQTSAWV		E	F	N	Q	T	S	A	W	V	K
(E)EFNWSDEWS(D)	1199.4640	A0A5C6YXN3	9FLAO	ATP-binding protein		EFNWSDEWS		E	F	N	W	S	D	E	W	S	D
(C)EFNWSKGWG(R)	1110.5003	A0A2I0PQN7	9EURY	Uncharacterized protein		EFNWSKGWG		E	F	N	W	S	K	G	W	G	R
(Q)QFNWSLRWG(P)	1193.5851	A0A0Q8X659	9ACTN	Uncharacterized protein		QFNWSLRWG		Q	F	N	W	S	L	R	W	G	P
(Q)EFNWSNDWG(G)	1154.4538	A0A1M3MA11	9BACT	Uncharacterized protein		EFNWSNDWG		E	F	N	W	S	N	D	W	G	G
(S)EFNWSRRWN(I)	1294.6076	A0A2E7ZUH6	9DELT	Uncharacterized protein		EFNWSRRWN		E	F	N	W	S	R	R	W	N	I
(G)QFNWSSGWS(T)	1098.4639	M5G1L5	DACPD	CYTOSOL_AP domain-containing protein		QFNWSSGWS		Q	F	N	W	S	S	G	W	S	T
(S)EFNWSSRWG(F)	1168.5170	A0A1Q3NEZ6	9ACTN	Uncharacterized protein		EFNWSSRWG		E	F	N	W	S	S	R	W	G	F
(E)QFNWTKDWG(G)	1181.5374	A0A2E5K4E6	9BACT	Plug domain-containing protein		QFNWTKDWG		Q	F	N	W	T	K	D	W	G	G
(S)QFNWTSYWN(D)	1245.5323	A0A6A0I3J5	9BACT	T9SS C-terminal target domain-containing protein		QFNWTSYWN		Q	F	N	W	T	S	Y	W	N	D
(L)QFNWTLAWS(P)	1152.5473	A0A1L9RQR0	ASPWE	Zn(2)-C6 fungal-type domain-containing protein		QFNWTLAWS		Q	F	N	W	T	L	A	W	S	P
(N)QFNYSAGWG(H)	1029.4425	A0A402BFU3	9CHLR	Glyco_hydr_30_2 domain-containing protein		QFNYSAGWG		Q	F	N	Y	S	A	G	W	G	H
(N)QFNYSANWG(H)	1086.4639	A0A401ZSX4	9CHLR	Glyco_hydr_30_2 domain-containing protein		QFNYSANWG		Q	F	N	Y	S	A	N	W	G	H
(N)EFNYSAAWV(R)	1086.4891	A0A6G1KK98	9PLEO	L-galactose dehydrogenase-like protein (L-GalDH)		EFNYSAAWV		E	F	N	Y	S	A	A	W	V	R
(I)EFNYSDSWN(G)	1161.4483	A0A1G4VHI9	9FIRM	Uncharacterized protein		EFNYSDSWN		E	F	N	Y	S	D	S	W	N	G
(D)EFNYSDSWG(K)	1104.4269	A0A1W9R4X2	9BACT	Uncharacterized protein (Fragment)		EFNYSDSWG		E	F	N	Y	S	D	S	W	G	K
(S)EFNYSKEWV(R)	1201.5524	A0A6A5S028	9PLEO	L-galactose dehydrogenase (L-GalDH)		EFNYSKEWV		E	F	N	Y	S	K	E	W	V	R
(P)QFNYSLAWG(F)	1085.5051	X6P834	RETFI	Uncharacterized protein		QFNYSLAWG		Q	F	N	Y	S	L	A	W	G	F
(Q)QFNYSLSWG(L)	1101.5000	A0A1W1X077	9MOLU	Uncharacterized protein		QFNYSLSWG		Q	F	N	Y	S	L	S	W	G	L
(E)EFNYSPEWV(K)	1170.5102	A0A074VIY2	9PEZI	Aldo/keto reductase		EFNYSPEWV		E	F	N	Y	S	P	E	W	V	K
(T)QFNYSPAWV(R)	1111.5207	A0A3M2T9H7	9EURO	Aldo/keto reductase family		QFNYSPAWV		Q	F	N	Y	S	P	A	W	V	R
(E)EFNYSPDWV(R)	1156.4946	A0A074YVV4	AURSE	Aldo_ket_red domain-containing protein		EFNYSPDWV		E	F	N	Y	S	P	D	W	V	R
(E)EFNYSPTWV(E)	1142.5153	A0A1Q5T5K0	9EURO	D-arabinose 1-dehydrogenase		EFNYSPTWV		E	F	N	Y	S	P	T	W	V	E
(R)EFNYSPSWV(R)	1128.4997	W3WZR2	PESFW	Fungal_trans domain-containing protein		EFNYSPSWV		E	F	N	Y	S	P	S	W	V	R
(L)QFNYSPSWN(I)	1142.4901	A0A4Q3UB66	9BACT	OMP_b-brl_3 domain-containing protein (Fragment)		QFNYSPSWN		Q	F	N	Y	S	P	S	W	N	I
(F)QFNYSSAWG(L)	1059.4530	A0A075RAU4	FLAPS	Site-specific DNA-methyltransferase (adenine-specific)		QFNYSSAWG		Q	F	N	Y	S	S	A	W	G	L
(G)QFNYSSGWS(T)	1075.4480	M5FW56	DACPD	Uncharacterized protein		QFNYSSGWS		Q	F	N	Y	S	S	G	W	S	T
(F)QFNYSTSWV(Q)	1131.5106	A0A2T9YL61	9FUNG	Uncharacterized protein		QFNYSTSWV		Q	F	N	Y	S	T	S	W	V	Q
(M)QFNYTLDWS(S)	1173.5211	A0A4V2QDF8	9FLAO	Putative outer membrane starch-binding protein		QFNYTLDWS		Q	F	N	Y	T	L	D	W	S	S
(T)EFNYTLNWG(P)	1143.5106	R7SN17	DICSQ	Uncharacterized protein		EFNYTLNWG		E	F	N	Y	T	L	N	W	G	P
(E)EFNYTPAWV(R)	1126.5204	U4LWH1	PYROM	Similar to D-arabinose 1-dehydrogenase acc. no. Q04212		EFNYTPAWV		E	F	N	Y	T	P	A	W	V	R
(E)EFNYTRRWS(S)	1258.5963	K2GYF3	9BACT	Uncharacterized protein		EFNYTRRWS		E	F	N	Y	T	R	R	W	S	S
(W)EFNYTTDWV(H)	1174.5051	A0A2V9NP34	9BACT	Uncharacterized protein		EFNYTTDWV		E	F	N	Y	T	T	D	W	V	H
(W)EFNYTTNWV(H)	1173.5211	A0A536XK94	9PROT	Uncharacterized protein		EFNYTTNWV		E	F	N	Y	T	T	N	W	V	H
(A)EFSFAPPW(W)	980.4512	A0A1Y1LEW1	PHOPY	APH domain-containing protein (Fragment)		EFSFAPPW		E	F	S	F	A	P	P	W		W
(L)QFSFSAVWS(E)	1058.4942	A0A521UAU0	9DELT	Allantoinase AllB		QFSFSAVWS		Q	F	S	F	S	A	V	W	S	E
(R)EFSFSAKWV(K)	1100.5411	A0A182FEQ6	ANOAL	Origin recognition complex subunit 4		EFSFSAKWV		E	F	S	F	S	A	K	W	V	K
(P)QFSFSDGWG(E)	1030.4265	A0A286IEK2	9RHIZ	ABC-type spermidine/putrescine transport system permease subunit I		QFSFSDGWG		Q	F	S	F	S	D	G	W	G	E
(L)EFSFSDGWS(P)	1061.4211	A0A2T6CRJ4	9BACT	Histidine kinase		EFSFSDGWS		E	F	S	F	S	D	G	W	S	P
(S)EFSFSDSWV(I)	1103.4680	A0A395TET3	VIBCL	Uncharacterized protein		EFSFSDSWV		E	F	S	F	S	D	S	W	V	I
(P)QFSFSDAWV(Q)	1086.4891	A0A2A4WUK3	9BACT	Uncharacterized protein		QFSFSDAWV		Q	F	S	F	S	D	A	W	V	Q
(G)QFSFSDTWV(N)	1116.4997	A0A6G1J4A2	9PLEO	Uncharacterized protein		QFSFSDTWV		Q	F	S	F	S	D	T	W	V	N
(G)EFSFSKKWV(L)	1157.5990	A0A348B646	9CREN	Lycopene beta-cyclase		EFSFSKKWV		E	F	S	F	S	K	K	W	V	L
(I)QFSFSKTWS(R)	1117.5313	A0A133RTQ8	STRMT	TIR domain-containing protein		QFSFSKTWS		Q	F	S	F	S	K	T	W	S	R
(K)EFSFSKDWV(T)	1144.5310	A0A1L8GXV7	XENLA	Uncharacterized protein		EFSFSKDWV		E	F	S	F	S	K	D	W	V	T
(E)QFSFSKGWS(Q)	1073.5051	A0A4S4GE57	9BACT	Uncharacterized protein		QFSFSKGWS		Q	F	S	F	S	K	G	W	S	Q
(L)EFSFSNKWS(D)	1131.5106	A0A656Z503	STROR	Uncharacterized protein		EFSFSNKWS		E	F	S	F	S	N	K	W	S	D
(L)EFSFSPNWS(Y)	1100.4684	E1VBP0	HALED	NSS family transport protein		EFSFSPNWS		E	F	S	F	S	P	N	W	S	Y
(S)EFSFSPNWV(A)	1112.5047	A0A3B8MC09	9BACT	Uncharacterized protein		EFSFSPNWV		E	F	S	F	S	P	N	W	V	A
(L)QFSFSPFWV(Q)	1144.5462	A0A068U827	COFCA	zf-CCHC_4 domain-containing protein		QFSFSPFWV		Q	F	S	F	S	P	F	W	V	Q
(Y)QFSFSQNWN(L)	1157.5010	A0A504IZJ4	9FLAO	Glycosyl hydrolase family protein		QFSFSQNWN		Q	F	S	F	S	Q	N	W	N	L
(E)EFSFSQGWV(K)	1086.4891	A0A3R9QMI2	9BACI	Mandelate racemase/muconate lactonizing enzyme family protein		EFSFSQGWV		E	F	S	F	S	Q	G	W	V	K
(Q)EFSFSQVWG(S)	1086.4891	A0A4W4HL73	ELEEL	Netrin receptor UNC5		EFSFSQVWG		E	F	S	F	S	Q	V	W	G	S
(Q)EFSFSQVWN(S)	1143.5106	A0A2D0PJC8	ICTPU	Netrin receptor UNC5		EFSFSQVWN		E	F	S	F	S	Q	V	W	N	S
(Q)EFSFSQVWS(S)	1116.4997	A0A5N5K9W2	PANHP	Netrin receptor UNC5		EFSFSQVWS		E	F	S	F	S	Q	V	W	S	S
(Q)EFSFSQVWV(S)	1128.5360	A0A3P8ZQM9	ESOLU	Netrin receptor UNC5		EFSFSQVWV		E	F	S	F	S	Q	V	W	V	S
(P)EFSFSRGWG(T)	1072.4847	A0A413F9A8	9FIRM	CvpA family protein		EFSFSRGWG		E	F	S	F	S	R	G	W	G	T
(V)QFSFSTKWV(L)	1129.5677	A5B5S1	VITVI	C2H2-type domain-containing protein		QFSFSTKWV		Q	F	S	F	S	T	K	W	V	L
(T)QFSFTAAWV(L)	1056.5149	A0A2E0Z5T8	9CHLR	Non-specific serine/threonine protein kinase		QFSFTAAWV		Q	F	S	F	T	A	A	W	V	L
(A)QFSFTAAWN(G)	1071.4894	A0A2W6DQV5	9PSEU	Uncharacterized protein		QFSFTAAWN		Q	F	S	F	T	A	A	W	N	G
(L)EFSFTANWG(S)	1058.4578	A0A3B9YGF2	9BACT	Uncharacterized protein		EFSFTANWG		E	F	S	F	T	A	N	W	G	S
(I)EFSFTAVWV(L)	1085.5302	A0A316PML5	9FIRM	Cation-efflux pump (Fragment)		EFSFTAVWV		E	F	S	F	T	A	V	W	V	L
(E)QFSFTKWWS(A)	1216.5786	A0A3S2U6G6	9BACI	Transglutaminase		QFSFTKWWS		Q	F	S	F	T	K	W	W	S	A
(E)QFSFTLDWS(N)	1130.5153	A0A3B9A9T2	9GAMM	Phosphotransferase family protein		QFSFTLDWS		Q	F	S	F	T	L	D	W	S	N
(R)QFSFTLEWN(R)	1171.5419	A0A6A5J631	9STRA	Ubiquitinyl hydrolase 1		QFSFTLEWN		Q	F	S	F	T	L	E	W	N	R
(K)EFSFTNEWS(L)	1146.4738	A0A2E1XLI5	9FLAO	Uncharacterized protein		EFSFTNEWS		E	F	S	F	T	N	E	W	S	L
(R)QFSFTPSWS(Y)	1086.4891	A0A142YB36	9PLAN	ABC-2 family transporter protein		QFSFTPSWS		Q	F	S	F	T	P	S	W	S	Y
(E)QFSFTPEWS(T)	1128.4997	A0A6F7Q395	HAECO	Uncharacterized protein		QFSFTPEWS		Q	F	S	F	T	P	E	W	S	T
(V)EFSFTPWWG(E)	1156.5098	Q6CHP6	YARLI	YALI0A06677p		EFSFTPWWG		E	F	S	F	T	P	W	W	G	E
(I)QFSFTQGWS(W)	1087.4843	A0A3M2AKJ6	9BACT	DUF2628 domain-containing protein		QFSFTQGWS		Q	F	S	F	T	Q	G	W	S	W
(F)EFSFTQRWV(F)	1199.5844	A0A0F9GQC2	9ZZZZ	Uncharacterized protein		EFSFTQRWV		E	F	S	F	T	Q	R	W	V	F
(Y)EFSFTSEWN(L)	1146.4738	A0A2E6Z0M2	9CHLR	Uncharacterized protein		EFSFTSEWN		E	F	S	F	T	S	E	W	N	L
(I)QFSFTSNWN(R)	1130.4901	A0A2M8HPK8	9LEPT	Uncharacterized protein		QFSFTSNWN		Q	F	S	F	T	S	N	W	N	R
(K)EFSFTTVWV(K)	1115.5408	A0A1G3V828	9DELT	PlsC domain-containing protein		EFSFTTVWV		E	F	S	F	T	T	V	W	V	K
(T)EFSFTTSWG(I)	1061.4575	A0A497HEC7	9EURY	Uncharacterized protein (Fragment)		EFSFTTSWG		E	F	S	F	T	T	S	W	G	I
(E)QFSFTTHWS(L)	1140.5109	A0A659WHR0	HISSO	Uncharacterized protein		QFSFTTHWS		Q	F	S	F	T	T	H	W	S	L
(G)EFSMSDWWN(F)	1201.4619	A0A2G9SFZ4	LITCT	Uncharacterized protein		EFSMSDWWN		E	F	S	M	S	D	W	W	N	F
(D)QFSMSDSWG(K)	1044.4091	A0A1J8R3I8	9AGAM	Uncharacterized protein		QFSMSDSWG		Q	F	S	M	S	D	S	W	G	K
(F)QFSMSDYWN(F)	1177.4619	E9FCK5	METRA	Uncharacterized protein		QFSMSDYWN		Q	F	S	M	S	D	Y	W	N	F
(S)QFSMSLAWN(M)	1083.4928	A0A4Y5UHJ9	CUPSA	Cysteine-rich secretory protein 2		QFSMSLAWN		Q	F	S	M	S	L	A	W	N	M
(G)QFSMSLGWS(C)	1042.4662	A0A0C2YDQ6	HEBCY	Uncharacterized protein		QFSMSLGWS		Q	F	S	M	S	L	G	W	S	C
(A)QFSMSLTWV(G)	1098.5288	A0A0C9U7T5	9AGAM	Unplaced genomic scaffold SPHSTscaffold_80, whole genome shotgun sequence		QFSMSLTWV		Q	F	S	M	S	L	T	W	V	G
(S)QFSMSRSWS(T)	1115.4939	A0A135UY51	9PEZI	BZIP domain-containing protein		QFSMSRSWS		Q	F	S	M	S	R	S	W	S	T
(M)EFSMSSWWV(T)	1158.4925	B9G979	ORYSJ	DYW_deaminase domain-containing protein		EFSMSSWWV		E	F	S	M	S	S	W	W	V	T
(S)EFSMSTFWV(I)	1133.4972	A0A4R2W730	9BACT	SSS family solute:Na+ symporter		EFSMSTFWV		E	F	S	M	S	T	F	W	V	I
(N)EFSMTPRWV(V)	1152.5506	A0A1Y3SCS2	9FIRM	Baseplate_J domain-containing protein		EFSMTPRWV		E	F	S	M	T	P	R	W	V	V
(N)EFSMTQVWN(F)	1141.4983	L8WY20	THACA	Monosaccharide transporter		EFSMTQVWN		E	F	S	M	T	Q	V	W	N	F
(A)EFSMTLAWN(M)	1098.4925	A0A3D5M4Q9	9BACT	Peptidase M14 (Fragment)		EFSMTLAWN		E	F	S	M	T	L	A	W	N	M
(K)QFSMTLAWS(Q)	1070.4975	A0A3D9KH75	9BURK	Peptidase S41-like protein		QFSMTLAWS		Q	F	S	M	T	L	A	W	S	Q
(I)EFSMTLSWS(R)	1087.4765	A0A139HH02	9PEZI	Uncharacterized protein		EFSMTLSWS		E	F	S	M	T	L	S	W	S	R
(R)QFSQAKYW(S)	1057.5102	D6WPK9	TRICA	Neural cell adhesion molecule 1-like Protein		QFSQAKYW		Q	F	S	Q	A	K	Y	W		S
(R)QFSQARLW(S)	1035.5370	A0A1W4WRT9	AGRPL	titin isoform X2		QFSQARLW		Q	F	S	Q	A	R	L	W		S
(E)EFSQSAKWS(T)	1069.4949	A0A3Q2PBK0	FUNHE	Uncharacterized protein		EFSQSAKWS		E	F	S	Q	S	A	K	W	S	T
(Y)EFSQSASWN(A)	1055.4429	S2J876	MUCC1	Uncharacterized protein		EFSQSASWN		E	F	S	Q	S	A	S	W	N	A
(D)EFSQSDVWV(D)	1096.4946	A0A1I2NJ47	9FLAO	Starch-binding associating with outer membrane		EFSQSDVWV		E	F	S	Q	S	D	V	W	V	D
(P)EFSQSKSWV(S)	1097.5262	W6UVY7	ECHGR	General transcription factor IIH subunit		EFSQSKSWV		E	F	S	Q	S	K	S	W	V	S
(T)QFSQSLSWN(A)	1096.5058	A0A2S9JLC8	9SPHI	Exodeoxyribonuclease 7 large subunit		QFSQSLSWN		Q	F	S	Q	S	L	S	W	N	A
(R)EFSQSLVWN(Y)	1109.5262	A8QAJ9	MALGO	HPt domain-containing protein		EFSQSLVWN		E	F	S	Q	S	L	V	W	N	Y
(F)EFSQSLDWV(D)	1110.5102	A0A4Q5VT71	9BACT	Uncharacterized protein		EFSQSLDWV		E	F	S	Q	S	L	D	W	V	D
(L)QFSQSLTWS(V)	1083.5106	A0A3S5ABQ2	9PLAT	Uncharacterized protein		QFSQSLTWS		Q	F	S	Q	S	L	T	W	S	V
(L)QFSQSNYWN(L)	1173.4960	A0A1F3KRE0	9BACT	LTD domain-containing protein		QFSQSNYWN		Q	F	S	Q	S	N	Y	W	N	L
(L)QFSQSPGWS(Y)	1023.4530	A0A2P2Q3F7	RHIMU	Uncharacterized protein LOC8278314		QFSQSPGWS		Q	F	S	Q	S	P	G	W	S	Y
(N)QFSQSQFWS(I)	1144.5058	A0E6Y9	PARTE	HATPase_c domain-containing protein		QFSQSQFWS		Q	F	S	Q	S	Q	F	W	S	I
(T)EFSQSREWN(S)	1182.5174	A0A450RWA4	9GAMM	1,4-alpha-glucan branching enzyme GlgB		EFSQSREWN		E	F	S	Q	S	R	E	W	N	S
(T)EFSQSSGWN(P)	1041.4272	A0A0L8H1J4	OCTBM	Uncharacterized protein (Fragment)		EFSQSSGWN		E	F	S	Q	S	S	G	W	N	P
(K)EFSQSTDWN(Q)	1113.4483	A0A1G4K9Y2	9SACH	LAME_0G13278g1_1		EFSQSTDWN		E	F	S	Q	S	T	D	W	N	Q
(A)EFSQTDEWV(L)	1140.4844	A0A1G3E8U9	9GAMM	Cupin		EFSQTDEWV		E	F	S	Q	T	D	E	W	V	L
(L)EFSQTDMWG(D)	1100.4353	A0A395XQM4	9FIRM	Leucine-rich repeat domain-containing protein		EFSQTDMWG		E	F	S	Q	T	D	M	W	G	D
(F)QFSQTKGWV(D)	1080.5473	F7SS52	9GAMM	Integrase		QFSQTKGWV		Q	F	S	Q	T	K	G	W	V	D
(A)EFSQTLDWG(S)	1082.4789	D3NTF6	AZOS1	GCN5-related N-acetyltransferase		EFSQTLDWG		E	F	S	Q	T	L	D	W	G	S
(N)QFSQTLSWG(D)	1053.5000	A0A2N2QWA0	9PROT	PEP-CTERM domain-containing protein		QFSQTLSWG		Q	F	S	Q	T	L	S	W	G	D
(Q)QFSQTLDWG(L)	1081.4949	A0A2D4S7D4	9GAMM	Probable lipid II flippase MurJ		QFSQTLDWG		Q	F	S	Q	T	L	D	W	G	L
(L)QFSQTNYWN(Q)	1187.5116	A0A2E4EHQ2	9FLAO	LTD domain-containing protein		QFSQTNYWN		Q	F	S	Q	T	N	Y	W	N	Q
(K)QFSQTNAWN(T)	1095.4854	R4XBM2	TAPDE	Uncharacterized protein		QFSQTNAWN		Q	F	S	Q	T	N	A	W	N	T
(I)QFSQTNHWN(G)	1161.5072	A0A502YIQ4	9RHIZ	Uncharacterized protein		QFSQTNHWN		Q	F	S	Q	T	N	H	W	N	G
(R)QFSQTQAWS(T)	1082.4901	A0A4Q4XAA4	9PEZI	Fe-S_biosyn domain-containing protein		QFSQTQAWS		Q	F	S	Q	T	Q	A	W	S	T
(T)EFSQTQFWV(V)	1171.5419	A0A4Q4T6Y3	9PEZI	NACHT domain-containing protein		EFSQTQFWV		E	F	S	Q	T	Q	F	W	V	V
(R)QFSQTQSWS(T)	1098.4851	M7TCD1	EUTLA	Putative iron sulfur assembly protein 1 protein		QFSQTQSWS		Q	F	S	Q	T	Q	S	W	S	T
(T)QFSQTRHWS(F)	1176.5545	A0A6A4I8J0	9AGAR	MFS general substrate transporter		QFSQTRHWS		Q	F	S	Q	T	R	H	W	S	F
(Q)QFSQTRVWN(P)	1165.5749	A0A2V6FBT4	9BACT	Uncharacterized protein		QFSQTRVWN		Q	F	S	Q	T	R	V	W	N	P
(A)QFSQTSTWS(N)	1071.4742	W7SZU3	9PSEU	Chitinase 63		QFSQTSTWS		Q	F	S	Q	T	S	T	W	S	N
(G)QFSQTSGWG(A)	997.4374	A0A0Q0YKV0	9CORY	Putative peptidase		QFSQTSGWG		Q	F	S	Q	T	S	G	W	G	A
(L)QFSQTSFWG(T)	1087.4843	F4MNB0	9BACT	Uncharacterized protein		QFSQTSFWG		Q	F	S	Q	T	S	F	W	G	T
(M)QFSQTSFWS(P)	1117.4949	R7QAB9	CHOCR	Uncharacterized protein		QFSQTSFWS		Q	F	S	Q	T	S	F	W	S	P
(T)QFSQTTHWS(F)	1121.5010	A0A409WNM3	PSICY	MFS domain-containing protein		QFSQTTHWS		Q	F	S	Q	T	T	H	W	S	F
(R)QFSWSAKWV(E)	1138.5680	A0A1Z8MQA8	9PLAN	Uncharacterized protein		QFSWSAKWV		Q	F	S	W	S	A	K	W	V	E
(E)QFSWSASWN(P)	1112.4796	A0A2I0LF96	PUNGR	Uncharacterized protein		QFSWSASWN		Q	F	S	W	S	A	S	W	N	P
(P)QFSWSDDWS(Y)	1157.4534	A0A1G8YLK4	9CLOT	PA domain-containing protein		QFSWSDDWS		Q	F	S	W	S	D	D	W	S	Y
(R)QFSWSDYWN(Q)	1232.5007	Q23G95	TETTS	Helicase carboxy-terminal domain protein		QFSWSDYWN		Q	F	S	W	S	D	Y	W	N	Q
(W)QFSWSRVWV(D)	1194.6055	A0A532C2E4	9BACT	Uncharacterized protein		QFSWSRVWV		Q	F	S	W	S	R	V	W	V	D
(L)EFSWSRWWG(S)	1240.5534	A0A397SDS0	9GLOM	Uncharacterized protein		EFSWSRWWG		E	F	S	W	S	R	W	W	G	S
(A)QFSWSSEWV(F)	1155.5106	A0A329YLQ0	RHITR	MFS transporter		QFSWSSEWV		Q	F	S	W	S	S	E	W	V	F
(C)QFSWSTRWV(H)	1196.5847	A0A4D9A4M1	SALSN	Mediator of RNA polymerase II transcription subunit 22		QFSWSTRWV		Q	F	S	W	S	T	R	W	V	H
(H)EFSWTYEW(K)	1147.4731	A0A067RSF7	ZOONE	DnaJ-like protein 60		EFSWTYEW		E	F	S	W	T	Y	E	W		K
(Q)QFSWTRSWG(L)	1154.5378	A0A257CF09	9BURK	Mechanosensitive ion channel protein MscS		QFSWTRSWG		Q	F	S	W	T	R	S	W	G	L
(G)EFSWTTVWV(F)	1154.5517	A0A154UCC4	NEIFL	RarD protein		EFSWTTVWV		E	F	S	W	T	T	V	W	V	F
(Y)QFSYSAAWV(R)	1058.4942	A0A351AR02	9BACT	Uncharacterized protein		QFSYSAAWV		Q	F	S	Y	S	A	A	W	V	R
(Q)QFSYSANWG(K)	1059.4530	A0A3M7PAR7	BRAPC	Uncharacterized protein		QFSYSANWG		Q	F	S	Y	S	A	N	W	G	K
(S)EFSYSDEWV(T)	1161.4735	F4B0G6	DOKS4	Amidohydrolase		EFSYSDEWV		E	F	S	Y	S	D	E	W	V	T
(E)QFSYSDSWV(V)	1118.4789	M2QDM8	CERS8	Uncharacterized protein		QFSYSDSWV		Q	F	S	Y	S	D	S	W	V	V
(T)QFSYSKSWN(E)	1146.5214	J9KSQ5	ACYPI	HTH CENPB-type domain-containing protein		QFSYSKSWN		Q	F	S	Y	S	K	S	W	N	E
(Y)QFSYSLVWG(D)	1086.5255	A0A2D9C2C0	9FLAO	Uncharacterized protein		QFSYSLVWG		Q	F	S	Y	S	L	V	W	G	D
(I)EFSYSNEWN(D)	1175.4640	A0A2Z6REJ3	9GLOM	Protein kinase domain-containing protein		EFSYSNEWN		E	F	S	Y	S	N	E	W	N	D
(G)EFSYSNFWV(Q)	1178.5153	A0A2P5BKD5	PARAD	Zinc knuckle CX2CX4HX4C		EFSYSNFWV		E	F	S	Y	S	N	F	W	V	Q
(S)EFSYSPDWV(G)	1129.4837	A0A1G7T7I4	RHOCA	Serine/threonine-protein kinase HipA		EFSYSPDWV		E	F	S	Y	S	P	D	W	V	G
(P)QFSYSPEWN(S)	1157.4898	A0A4P5TQI9	9BACT	TonB-dependent receptor		QFSYSPEWN		Q	F	S	Y	S	P	E	W	N	S
(L)EFSYSPFWV(Q)	1161.5251	A0A022S2J6	ERYGU	Uncharacterized protein		EFSYSPFWV		E	F	S	Y	S	P	F	W	V	Q
(R)EFSYSQFWN(Y)	1207.5055	A0A2E6H9V4	9PROT	Uncharacterized protein		EFSYSQFWN		E	F	S	Y	S	Q	F	W	N	Y
(P)QFSYSRNWN(F)	1201.5385	A0A381YHB8	9ZZZZ	Carb-bd_dom_fam9 domain-containing protein		QFSYSRNWN		Q	F	S	Y	S	R	N	W	N	F
(P)EFSYSSRWG(K)	1118.4901	A0A167P0F7	9PEZI	Fungal specific transcription factor domain-containing protein		EFSYSSRWG		E	F	S	Y	S	S	R	W	G	K
(G)QFSYSSGWS(T)	1048.4371	M5FW66	DACPD	Uncharacterized protein		QFSYSSGWS		Q	F	S	Y	S	S	G	W	S	T
(T)EFSYSTSWS(Q)	1093.4473	A0A3N4IPN8	ASCIM	Uncharacterized protein		EFSYSTSWS		E	F	S	Y	S	T	S	W	S	Q
(F)QFSYSTAWS(N)	1076.4684	A0A2A5BZS0	9GAMM	Uncharacterized protein		QFSYSTAWS		Q	F	S	Y	S	T	A	W	S	N
(V)EFSYTDVWN(I)	1160.4895	A0A662ABP4	9BACT	Uncharacterized protein		EFSYTDVWN		E	F	S	Y	T	D	V	W	N	I
(K)EFSYTKNWV(K)	1173.5575	A7SQN1	NEMVE	Predicted protein		EFSYTKNWV		E	F	S	Y	T	K	N	W	V	K
(V)QFSYTKVWS(N)	1145.5626	M1W438	CLAP2	Related to CHD1-transcriptional regulator		QFSYTKVWS		Q	F	S	Y	T	K	V	W	S	N
(S)EFSYTKEWG(Q)	1146.5102	A0A118K713	CYNCS	Uncharacterized protein		EFSYTKEWG		E	F	S	Y	T	K	E	W	G	Q
(Y)EFSYTLAWS(E)	1103.5044	A0A0K9ICF0	9DELT	C4-dicarboxylate ABC transporter substrate-binding protein		EFSYTLAWS		E	F	S	Y	T	L	A	W	S	E
(V)QFSYTLKWV(G)	1171.6146	A0A3E1DR75	9PROT	Uncharacterized protein		QFSYTLKWV		Q	F	S	Y	T	L	K	W	V	G
(R)EFSYTLRWG(E)	1158.5578	A0A5C4N471	9RHOB	Glucan biosynthesis protein G		EFSYTLRWG		E	F	S	Y	T	L	R	W	G	E
(M)EFSYTLSWG(M)	1089.4888	A0A2D7KK25	9RHOB	Glucan biosynthesis protein D		EFSYTLSWG		E	F	S	Y	T	L	S	W	G	M
(Q)EFSYTLSWS(Y)	1119.4993	A0A0P0A8P5	9RHOB	Uncharacterized protein		EFSYTLSWS		E	F	S	Y	T	L	S	W	S	Y
(T)EFSYTNSWG(N)	1090.4476	F2KU55	PREDF	TonB-dependent receptor		EFSYTNSWG		E	F	S	Y	T	N	S	W	G	N
(G)EFSYTQKWV(F)	1187.5732	A0A2R6C9Y7	9ARCH	Uncharacterized protein (Fragment)		EFSYTQKWV		E	F	S	Y	T	Q	K	W	V	F
(N)EFSYTSGWS(S)	1063.4367	A0A1L3KGR2	9VIRU	RdRp catalytic domain-containing protein		EFSYTSGWS		E	F	S	Y	T	S	G	W	S	S
(L)QFSYTSSWN(F)	1119.4742	A0A1C7MXH7	9FUNG	Transposon TX1 uncharacterized protein		QFSYTSSWN		Q	F	S	Y	T	S	S	W	N	F
(R)EFSYTSEWG(K)	1105.4473	A0A661Z7Y4	9BACT	Uncharacterized protein		EFSYTSEWG		E	F	S	Y	T	S	E	W	G	K
(P)EFSYTSFWG(D)	1123.4731	A0A1D3CWB0	9EIME	Uncharacterized protein		EFSYTSFWG		E	F	S	Y	T	S	F	W	G	D
(F)EFSYTTRWV(H)	1188.5684	A3HUJ9	9BACT	DNA-binding response regulator, LuxR family		EFSYTTRWV		E	F	S	Y	T	T	R	W	V	H
(F)QFSYTTRWV(H)	1187.5844	A0A326RVL4	9BACT	PAS domain-containing protein		QFSYTTRWV		Q	F	S	Y	T	T	R	W	V	H
(D)QFTFGHRW(L)	1078.5217	V5I8C0	ANOGL	Lysosomal alpha-mannosidase		QFTFGHRW		Q	F	T	F	G	H	R	W		L
(Q)QFTFSADWV(L)	1100.5047	A0A6B1GD74	9ACTN	DNA polymerase I		QFTFSADWV		Q	F	T	F	S	A	D	W	V	L
(P)QFTFSASWV(F)	1072.5098	A0A3Q2UKP7	FUNHE	NIDO domain-containing protein		QFTFSASWV		Q	F	T	F	S	A	S	W	V	F
(E)QFTFSAAWG(H)	1014.4680	A0A2X3K4L6	9BACT	Putative enzyme		QFTFSAAWG		Q	F	T	F	S	A	A	W	G	H
(S)EFTFSARWG(N)	1100.5160	A0A2W4LUV4	9PROT	TolB protein		EFTFSARWG		E	F	T	F	S	A	R	W	G	N
(T)EFTFSDDWS(N)	1133.4422	A0A5C7BKT8	9FLAO	Cupin domain-containing protein		EFTFSDDWS		E	F	T	F	S	D	D	W	S	N
(A)QFTFSDGWG(D)	1044.4421	A0A163LHU9	DIDRA	Hydrolase		QFTFSDGWG		Q	F	T	F	S	D	G	W	G	D
(N)QFTFSKGWS(A)	1087.5207	A0A3D0QNR2	9FLAO	TonB-dependent receptor (Fragment)		QFTFSKGWS		Q	F	T	F	S	K	G	W	S	A
(K)QFTFSKVWV(M)	1141.6041	F4P8B1	BATDJ	TPR_REGION domain-containing protein		QFTFSKVWV		Q	F	T	F	S	K	V	W	V	M
(N)QFTFSNGWV(H)	1085.5051	A0A1I0DPC8	9FIRM	Ig-like domain (Group 2)		QFTFSNGWV		Q	F	T	F	S	N	G	W	V	H
(P)EFTFSNYWG(P)	1150.4840	A0A2G5I1L7	CERBT	Uncharacterized protein		EFTFSNYWG		E	F	T	F	S	N	Y	W	G	P
(L)QFTFSPVWG(S)	1068.5149	A0A139SJV8	9BACT	MFS domain-containing protein		QFTFSPVWG		Q	F	T	F	S	P	V	W	G	S
(P)EFTFSPMWS(I)	1131.4816	A0A2I4GTL5	JUGRE	uncharacterized protein LOC109010781		EFTFSPMWS		E	F	T	F	S	P	M	W	S	I
(S)QFTFSSGWN(Y)	1073.4687	B1KLB2	SHEWM	Methyltransferase type 11		QFTFSSGWN		Q	F	T	F	S	S	G	W	N	Y
(R)QFTFSSKWV(T)	1129.5677	A0A182M6A9	9DIPT	Origin recognition complex subunit 4		QFTFSSKWV		Q	F	T	F	S	S	K	W	V	T
(S)EFTFSSGWS(S)	1047.4418	S0JIH0	9FIRM	Uncharacterized protein		EFTFSSGWS		E	F	T	F	S	S	G	W	S	S
(K)EFTFSSTWS(S)	1091.4680	G4Q4E7	ACIIR	Uncharacterized protein		EFTFSSTWS		E	F	T	F	S	S	T	W	S	S
(T)QFTFSSHWS(F)	1126.4952	A0A1E7F1G6	9STRA	Uncharacterized protein		QFTFSSHWS		Q	F	T	F	S	S	H	W	S	F
(P)QFTFSSNWV(F)	1115.5156	A0A1F3LQ56	9BACT	Uncharacterized protein		QFTFSSNWV		Q	F	T	F	S	S	N	W	V	F
(R)QFTFSSTWS(S)	1090.4840	R9J7L9	9FIRM	Uncharacterized protein		QFTFSSTWS		Q	F	T	F	S	S	T	W	S	S
(E)QFTFSTRWS(H)	1159.5531	A0A1V4B410	9PAST	Phage GP46 family protein		QFTFSTRWS		Q	F	T	F	S	T	R	W	S	H
(P)EFTFTASWV(L)	1087.5095	A0A2I4BNK8	9TELE	alpha-tectorin-like		EFTFTASWV		E	F	T	F	T	A	S	W	V	L
(A)QFTFTADWN(R)	1129.4949	A0A3N9NK13	9BACT	GWxTD domain-containing protein		QFTFTADWN		Q	F	T	F	T	A	D	W	N	R
(A)QFTFTAAWG(G)	1028.4836	A0A2W6DMR6	9PSEU	Uncharacterized protein		QFTFTAAWG		Q	F	T	F	T	A	A	W	G	G
(D)QFTFTDAWV(R)	1114.5204	A0A4Y8V449	9GAMM	Copper chaperone PCu(A)C		QFTFTDAWV		Q	F	T	F	T	D	A	W	V	R
(R)QFTFTDYWG(T)	1164.4997	A0A3S0UJU1	9ACTN	Transglutaminase family protein		QFTFTDYWG		Q	F	T	F	T	D	Y	W	G	T
(G)QFTFTLGWN(H)	1113.5364	A0A2V6A2N6	9BACT	TonB_dep_Rec domain-containing protein		QFTFTLGWN		Q	F	T	F	T	L	G	W	N	H
(H)EFTFTNVWG(S)	1100.5047	A0A397GBL3	9GLOM	Protein kinase domain-containing protein		EFTFTNVWG		E	F	T	F	T	N	V	W	G	S
(P)QFTFTQFWG(G)	1161.5364	A0A1D8EQF7	9CAUD	Uncharacterized protein		QFTFTQFWG		Q	F	T	F	T	Q	F	W	G	G
(N)EFTFTSKWN(K)	1159.5419	A0A2P2I999	9CRUS	Beta-1,3-glucan-binding protein (Fragment)		EFTFTSKWN		E	F	T	F	T	S	K	W	N	K
(A)EFTFTSMWS(D)	1135.4765	L1JU31	GUITC	IPT/TIG domain-containing protein		EFTFTSMWS		E	F	T	F	T	S	M	W	S	D
(D)EFTFTSFWG(N)	1121.4938	A0A5D6XWH2	9STRA	VASt domain-containing protein		EFTFTSFWG		E	F	T	F	T	S	F	W	G	N
(E)QFTFTTRWS(V)	1173.5687	A0A0A2X9X3	9PAST	Uncharacterized protein		QFTFTTRWS		Q	F	T	F	T	T	R	W	S	V
(I)EFTMSANWS(L)	1072.4404	A0A1Y3BBR9	EURMA	Uncharacterized protein (Fragment)		EFTMSANWS		E	F	T	M	S	A	N	W	S	L
(N)QFTMSKSWS(A)	1101.5034	A0A5C1HYJ3	9SPHI	Outer membrane beta-barrel protein		QFTMSKSWS		Q	F	T	M	S	K	S	W	S	A
(T)EFTMSLKWS(N)	1128.5394	A5BN95	VITVI	BPI2 domain-containing protein		EFTMSLKWS		E	F	T	M	S	L	K	W	S	N
(N)EFTMSLNWS(K)	1114.4874	A0A4D9BWH5	SALSN	BPI2 domain-containing protein		EFTMSLNWS		E	F	T	M	S	L	N	W	S	K
(N)EFTMSQDWS(K)	1130.4459	A0A068UZ26	COFCA	Uncharacterized protein		EFTMSQDWS		E	F	T	M	S	Q	D	W	S	K
(E)EFTMSSFWS(D)	1121.4608	A0A5D3DZM7	CUCME	DUF4216 domain-containing protein		EFTMSSFWS		E	F	T	M	S	S	F	W	S	D
(V)QFTMSSHWS(F)	1110.4673	B8BQ37	THAPS	Uncharacterized protein		QFTMSSHWS		Q	F	T	M	S	S	H	W	S	F
(L)EFTMSTDWG(E)	1073.4244	A0A356JXU9	9BACT	Precorrin-2 C(20)-methyltransferase		EFTMSTDWG		E	F	T	M	S	T	D	W	G	E
(S)EFTMTQFWS(T)	1176.5030	F2LEP7	BURGS	Muramoyl-tetrapeptide carboxypeptidase		EFTMTQFWS		E	F	T	M	T	Q	F	W	S	T
(R)EFTMTKVWS(K)	1128.5394	H6VZC9	9VIRU	Non-globular protein		EFTMTKVWS		E	F	T	M	T	K	V	W	S	K
(F)QFTMTVNW(F)	1026.4713	A0A1J0KKI3	9CUCU	Odorant receptor		QFTMTVNW		Q	F	T	M	T	V	N	W		F
(T)EFTMTRDWN(K)	1199.5150	A0A6A5HYM7	9STRA	Uncharacterized protein		EFTMTRDWN		E	F	T	M	T	R	D	W	N	K
(M)QFTMTRDWN(K)	1198.5310	A0A329RMK2	9STRA	Uncharacterized protein		QFTMTRDWN		Q	F	T	M	T	R	D	W	N	K
(L)QFTQSAWWV(V)	1152.5473	J7SKG3	MORMO	Dipeptide transport system permease protein DppC		QFTQSAWWV		Q	F	T	Q	S	A	W	W	V	V
(K)QFTQSDKWV(L)	1138.5527	A0A2D9ILH0	9GAMM	Cytidylyltransferase		QFTQSDKWV		Q	F	T	Q	S	D	K	W	V	L
(Q)EFTQSKGWG(L)	1039.4843	A0A498DJ93	9PROT	Ribonuclease 3		EFTQSKGWG		E	F	T	Q	S	K	G	W	G	L
(D)EFTQSLEWV(L)	1138.5415	A0A2W1A3U8	9CHLR	Pimeloyl-ACP methyl ester carboxylesterase		EFTQSLEWV		E	F	T	Q	S	L	E	W	V	L
(E)EFTQSLEWG(K)	1096.4946	A0A0L8I4U0	OCTBM	TAP-C domain-containing protein		EFTQSLEWG		E	F	T	Q	S	L	E	W	G	K
(D)QFTQSLAWS(Y)	1067.5156	A0A4P7DTL8	9SPHI	TonB-dependent receptor		QFTQSLAWS		Q	F	T	Q	S	L	A	W	S	Y
(K)QFTQSLFWV(S)	1155.5833	A0A2W4W221	9CYAN	Uncharacterized protein		QFTQSLFWV		Q	F	T	Q	S	L	F	W	V	S
(T)QFTQSNYWV(Q)	1172.5371	A0A510WVQ4	9LACO	Dextransucrase		QFTQSNYWV		Q	F	T	Q	S	N	Y	W	V	Q
(T)EFTQSNSWS(N)	1085.4534	A0A1F1Z025	9CORY	Uncharacterized protein		EFTQSNSWS		E	F	T	Q	S	N	S	W	S	N
(T)QFTQSNSWG(N)	1054.4588	H9JIM1	BOMMO	Uncharacterized protein		QFTQSNSWG		Q	F	T	Q	S	N	S	W	G	N
(T)QFTQSPRWS(F)	1136.5483	X8J502	9AGAM	MFS general substrate transporter		QFTQSPRWS		Q	F	T	Q	S	P	R	W	S	F
(M)QFTQSQKWG(G)	1109.5374	A0A1I4BIM0	9GAMM	Histidine kinase		QFTQSQKWG		Q	F	T	Q	S	Q	K	W	G	G
(P)EFTQSSYWV(S)	1146.5102	A0A2B4S979	STYPI	Protocadherin Fat 4		EFTQSSYWV		E	F	T	Q	S	S	Y	W	V	S
(N)QFTQSTEWG(N)	1083.4742	A0A2E3B2K3	9CHLR	Iron-sulfur cluster carrier protein		QFTQSTEWG		Q	F	T	Q	S	T	E	W	G	N
(N)QFTQSTVWG(D)	1053.5000	A0A2E4QPH6	9CHLR	Iron-sulfur cluster carrier protein		QFTQSTVWG		Q	F	T	Q	S	T	V	W	G	D
(F)QFTQSTAWV(G)	1067.5156	A0A2E9Y104	9PROT	MFS domain-containing protein (Fragment)		QFTQSTAWV		Q	F	T	Q	S	T	A	W	V	G
(V)QFTQTDAWS(R)	1083.4742	A0A5Q0Q6T6	9BACT	PCMD domain-containing protein		QFTQTDAWS		Q	F	T	Q	T	D	A	W	S	R
(K)EFTQTLDWS(N)	1126.5051	A0A3S0U810	9MICC	Acetyl-coenzyme A synthetase		EFTQTLDWS		E	F	T	Q	T	L	D	W	S	N
(A)EFTQTLDWG(I)	1096.4946	A0A432ZPI8	9GAMM	Probable lipid II flippase MurJ		EFTQTLDWG		E	F	T	Q	T	L	D	W	G	I
(T)QFTQTLSWN(R)	1124.5371	H6RW43	BLASD	Uncharacterized protein		QFTQTLSWN		Q	F	T	Q	T	L	S	W	N	R
(H)QFTQTLNWS(R)	1124.5371	X1BAI8	9ZZZZ	Uncharacterized protein (Fragment)		QFTQTLNWS		Q	F	T	Q	T	L	N	W	S	R
(E)EFTQTRHWS(V)	1191.5541	A0A0N4Y549	NIPBR	Uncharacterized protein		EFTQTRHWS		E	F	T	Q	T	R	H	W	S	V
(D)EFTQTTSWG(I)	1056.4633	A0A1G8EE90	9BACI	Acetaldehyde dehydrogenase		EFTQTTSWG		E	F	T	Q	T	T	S	W	G	I
(A)QFTQTTGWV(Y)	1067.5156	A0A368JUJ9	9BACT	DNA_MISMATCH_REPAIR_2 domain-containing protein		QFTQTTGWV		Q	F	T	Q	T	T	G	W	V	Y
(Q)QFTQTTDWS(N)	1113.4847	I4VQD4	9GAMM	TonB-dependent outer membrane receptor		QFTQTTDWS		Q	F	T	Q	T	T	D	W	S	N
(E)EFTWSLTWS(G)	1156.5310	R6BXI7	9BACT	Uncharacterized protein		EFTWSLTWS		E	F	T	W	S	L	T	W	S	G
(A)EFTWSTKWV(A)	1183.5782	A0A518HRE5	9BACT	Uncharacterized protein		EFTWSTKWV		E	F	T	W	S	T	K	W	V	A
(E)QFTWTQEWN(Y)	1239.5429	A0A3D6EXC2	9BACT	Aamy domain-containing protein		QFTWTQEWN		Q	F	T	W	T	Q	E	W	N	Y
(P)EFTWTARWV(R)	1195.5895	W9DYV7	9ACTN	Putative-tyrosine phosphatase		EFTWTARWV		E	F	T	W	T	A	R	W	V	R
(L)EFTWTITW(N)	1083.5146	A0A482VKW5	9CUCU	Uncharacterized protein		EFTWTITW		E	F	T	W	T	I	T	W		N
(A)EFTWTSHWV(K)	1192.5422	A0A3B3CU61	ORYME	Uncharacterized protein		EFTWTSHWV		E	F	T	W	T	S	H	W	V	K
(R)QFTWTRNWG(R)	1195.5643	A0A6B1G3W5	9CHLR	Uncharacterized protein		QFTWTRNWG		Q	F	T	W	T	R	N	W	G	R
(A)EFTYSAAWN(K)	1088.4684	A0A388LIB3	CHABU	Transmembrane 9 superfamily member		EFTYSAAWN		E	F	T	Y	S	A	A	W	N	K
(I)EFTYSAKWN(Q)	1145.5262	S8D7I5	9LAMI	Transmembrane 9 superfamily member (Fragment)		EFTYSAKWN		E	F	T	Y	S	A	K	W	N	Q
(D)QFTYSAVWS(E)	1088.5047	A0A6B0ZIJ8	9ACTN	Uncharacterized protein		QFTYSAVWS		Q	F	T	Y	S	A	V	W	S	E
(D)QFTYSDEWV(-)	1174.5051	A0A1D7QND3	9SPHI	Peptidase_S9 domain-containing protein		QFTYSDEWV		Q	F	T	Y	S	D	E	W	V	-
(S)EFTYSKRWS(E)	1203.5793	A0A2K4XA85	PSEVC	TonB-dependent receptor		EFTYSKRWS		E	F	T	Y	S	K	R	W	S	E
(G)EFTYSNYWS(T)	1196.4895	A0A3S3NPM3	9MAGN	Receptor-like serine/threonine-protein kinase		EFTYSNYWS		E	F	T	Y	S	N	Y	W	S	T
(V)QFTYSPDWV(P)	1142.5153	A0A2T7IBL5	THEOR	Uncharacterized protein		QFTYSPDWV		Q	F	T	Y	S	P	D	W	V	P
				known AKH		QFNFYSPDW		Q	F	N	Y	S	P	D	W					Scade-CC I
				known AKH		QFNFYSPVW		Q	F	N	Y	S	P	V	W					Scade-CC II
(S)QFTYSSGWS(S)	1062.4527	J7RG71	KAZNA	STAS domain-containing protein		QFTYSSGWS		Q	F	T	Y	S	S	G	W	S	S
(A)QFTYSSEWS(V)	1134.4738	A0A2T1LQF5	9CHRO	Uncharacterized protein		QFTYSSEWS		Q	F	T	Y	S	S	E	W	S	V
(I)EFTYSTDWN(F)	1162.4687	R5J0Y1	9CLOT	Uncharacterized protein		EFTYSTDWN		E	F	T	Y	S	T	D	W	N	F
(A)EFTYTKRWS(E)	1217.5949	A0A510ZKX0	PSEAF	TonB-dependent receptor		EFTYTKRWS		E	F	T	Y	T	K	R	W	S	E
(W)QFTYTNFWN(L)	1220.5371	A0A1F3Q1D8	9BACT	Na(+)/H(+) antiporter NhaA		QFTYTNFWN		Q	F	T	Y	T	N	F	W	N	L
(Q)EFTYTNDWV(E)	1174.5051	A0A0V0ZKV9	9BILA	Uncharacterized protein		EFTYTNDWV		E	F	T	Y	T	N	D	W	V	E
(E)QFTYTPFWV(E)	1188.5724	A0A5D8YMU5	9SPHI	Uncharacterized protein		QFTYTPFWV		Q	F	T	Y	T	P	F	W	V	E
(S)QFTYTTSWS(G)	1120.4946	A0A1W2TCQ4	ROSNE	Putative HET-domain-containing protein		QFTYTTSWS		Q	F	T	Y	T	T	S	W	S	G
(Q)EFTYTTNWN(L)	1175.5004	A0A0D0SAS1	9FIRM	TWA4_scaffold00001, whole genome shotgun sequence		EFTYTTNWN		E	F	T	Y	T	T	N	W	N	L
(A)EIDFGALW(N)	950.4618	A0A139WML3	TRICA	Nose resistant to fluoxetine protein 6-like protein		EIDFGALW		E	I	D	F	G	A	L	W		N
(K)EIDMSDLW(E)	1008.4343	A0A5N4AWI1	PHOPY	FA_desaturase domain-containing protein		EIDMSDLW		E	I	D	M	S	D	L	W		E
(G)EIDWGAFW(D)	1023.4571	D6X4Q1	TRICA	Major facilitator superfamily domain-containing protein 9-like Protein		EIDWGAFW		E	I	D	W	G	A	F	W		D
(S)EIDWSRHW(H)	1128.5221	K9LEA2	9CUCU	Major facilitator superfamily domain-containing protein 9-like protein		EIDWSRHW		E	I	D	W	S	R	H	W		H
(W)QIDWSYTW(Q)	1098.4891	N6UCM7	DENPD	Uncharacterized protein (Fragment)		QIDWSYTW		Q	I	D	W	S	Y	T	W		Q
(P)QIHFSATWV(F)	1088.5524	W5KKC9	ASTMX	NIDO domain-containing protein		QIHFSATWV		Q	I	H	F	S	A	T	W	V	F
(A)EIHFSNAWG(M)	1060.4847	A0A1H4ATW7	9DELT	Phosphoglycerol transferase MdoB		EIHFSNAWG		E	I	H	F	S	N	A	W	G	M
(Q)QIHFSNRWS(K)	1174.5752	E0TX70	BACPZ	Uncharacterized protein		QIHFSNRWS		Q	I	H	F	S	N	R	W	S	K
(P)QIHFSPTWG(T)	1072.5211	A0A1S6JPZ1	9CAEN	Adipokinetic hormone (Fragment)		QIHFSPTWG		Q	I	H	F	S	P	T	W	G	T
(A)QIHFSPDWG(T)	1086.5003	I6YDN8	APLCA	Adipokinetic hormone		QIHFSPDWG		Q	I	H	F	S	P	D	W	G	T
(I)EIHFSPSWS(Y)	1089.5000	A0A662ISD1	9CREN	Uncharacterized protein		EIHFSPSWS		E	I	H	F	S	P	S	W	S	Y
(F)EIHFSRKWG(F)	1159.6007	A0A2G5SHY1	9PELO	HTH_48 domain-containing protein		EIHFSRKWG		E	I	H	F	S	R	K	W	G	F
(Q)QIHFSSRWS(K)	1147.5643	I2HU80	9BACI	Uncharacterized protein		QIHFSSRWS		Q	I	H	F	S	S	R	W	S	K
(G)QIHFTQYWV(T)	1221.6051	A0A524LMK7	THOAR	ABC transporter permease		QIHFTQYWV		Q	I	H	F	T	Q	Y	W	V	T
(F)EIHFTDKWG(A)	1132.5422	A0A0L0BN78	LUCCU	Lig_chan-Glu_bd domain-containing protein		EIHFTDKWG		E	I	H	F	T	D	K	W	G	A
(V)EIHFTADWN(G)	1132.5058	E9I7S0	DAPPU	Uncharacterized protein (Fragment)		EIHFTADWN		E	I	H	F	T	A	D	W	N	G
(L)QIHMTSGWS(I)	1046.4724	A0A2E9QU66	9DELT	Formamidopyrimidine-DNA glycosylase		QIHMTSGWS		Q	I	H	M	T	S	G	W	S	I
(F)EIHMTDAWV(W)	1101.5034	L7LR07	9ACTN	Uncharacterized protein		EIHMTDAWV		E	I	H	M	T	D	A	W	V	W
(P)EIHQSAFWV(G)	1116.5473	A0A060T370	BLAAD	ARAD1C34980p		EIHQSAFWV		E	I	H	Q	S	A	F	W	V	G
(E)EIHQSVSW(H)	985.4738	A0A067R951	ZOONE	Uncharacterized protein		EIHQSVSW		E	I	H	Q	S	V	S	W		H
(F)QIHQSTKWG(V)	1084.5534	A0A5C3N336	9AGAM	Uncharacterized protein		QIHQSTKWG		Q	I	H	Q	S	T	K	W	G	V
(L)EIHQTAYWN(Q)	1161.5323	A0A2N7LDR2	9GAMM	Polysaccharide synthesis		EIHQTAYWN		E	I	H	Q	T	A	Y	W	N	Q
(S)QIHQTANW(E)	997.4850	N6T873	DENPD	TEA domain-containing protein (Fragment)		QIHQTANW		Q	I	H	Q	T	A	N	W		E
(G)EIHQTASWG(R)	1028.4796	A0A0A8X4Q7	9BACI	Uncharacterized protein		EIHQTASWG		E	I	H	Q	T	A	S	W	G	R
(G)QIHQTASWG(R)	1027.4956	W4RMT3	9BACI	Uncharacterized protein		QIHQTASWG		Q	I	H	Q	T	A	S	W	G	R
(K)EIHQTDEWV(T)	1156.5269	A0A0K9GIU0	9BACI	Uncharacterized protein		EIHQTDEWV		E	I	H	Q	T	D	E	W	V	T
(K)QIHQTDGWV(N)	1083.5218	R6Y700	9BACE	Uncharacterized protein		QIHQTDGWV		Q	I	H	Q	T	D	G	W	V	N
(M)QIHQTDMWV(G)	1157.5408	A0A1H5NEW9	9BURK	Polysaccharide lyase		QIHQTDMWV		Q	I	H	Q	T	D	M	W	V	G
(M)QIHQTDTWG(G)	1085.5010	A0A2T0L7Q2	9BURK	Polysaccharide lyase-like protein		QIHQTDTWG		Q	I	H	Q	T	D	T	W	G	G
(M)QIHQTDTWV(G)	1127.5480	A0A4Y8MQJ2	9BURK	Uncharacterized protein		QIHQTDTWV		Q	I	H	Q	T	D	T	W	V	G
(F)EIHQTITW(I)	1027.5207	A0A067QII8	ZOONE	DNA-binding protein RFX7		EIHQTITW		E	I	H	Q	T	I	T	W		I
(K)QIHQTKHWS(W)	1164.5909	A0A1W6HU02	9CHLB	Cytochrome C		QIHQTKHWS		Q	I	H	Q	T	K	H	W	S	W
(K)EIHQTKRWN(M)	1211.6280	A0A1V4AQA9	9BACT	Uncharacterized protein		EIHQTKRWN		E	I	H	Q	T	K	R	W	N	M
(E)QIHQTKVWG(T)	1096.5898	A0A183C0F1	GLOPA	Uncharacterized protein		QIHQTKVWG		Q	I	H	Q	T	K	V	W	G	T
(G)EIHQTLWWV(P)	1211.6208	A0A4R1EYY8	9GAMM	Uncharacterized protein DUF3291		EIHQTLWWV		E	I	H	Q	T	L	W	W	V	P
(G)QIHQTNEWG(R)	1112.5119	A0A3R9DS81	9BACI	RNA helicase		QIHQTNEWG		Q	I	H	Q	T	N	E	W	G	R
(K)QIHQTNGWV(N)	1082.5378	R5JAA2	9BACE	Uncharacterized protein		QIHQTNGWV		Q	I	H	Q	T	N	G	W	V	N
(Y)EIHQTSDWV(F)	1114.5164	A0A1M6W5P9	9DELT	Uncharacterized protein		EIHQTSDWV		E	I	H	Q	T	S	D	W	V	F
(I)EIHQTTDWG(K)	1086.4851	I4WGX3	9GAMM	Polyamine aminopropyltransferase		EIHQTTDWG		E	I	H	Q	T	T	D	W	G	K
(V)EIHWSRKWN(D)	1255.6331	A0A1G3Z9S1	9BACT	Guanylate cyclase domain-containing protein		EIHWSRKWN		E	I	H	W	S	R	K	W	N	D
(N)EIHWTDDWS(G)	1188.4956	A0A0N8PTH0	9BACL	Histidine kinase		EIHWTDDWS		E	I	H	W	T	D	D	W	S	G
(K)QIHWTARWS(G)	1184.5960	A0A561X3U5	9BACI	sn-glycerol 3-phosphate transport system ATP-binding protein		QIHWTARWS		Q	I	H	W	T	A	R	W	S	G
(R)QIHWTTEWN(N)	1214.5589	A0A4Y7QLC7	9AGAM	Uncharacterized protein		QIHWTTEWN		Q	I	H	W	T	T	E	W	N	N
(G)EIHYSAAWG(E)	1033.4738	A0A1V6UAA7	9EURO	AMP-binding domain-containing protein		EIHYSAAWG		E	I	H	Y	S	A	A	W	G	E
(G)EIHYSSSWG(A)	1065.4636	A0A135LLR6	PENPA	AMP-dependent synthetase/ligase		EIHYSSSWG		E	I	H	Y	S	S	S	W	G	A
(S)EIHYSLTWV(R)	1147.5782	A0A093CZ80	TAUER	F-actin monooxygenase (Fragment)		EIHYSLTWV		E	I	H	Y	S	L	T	W	V	R
(A)EIHYSLHWG(L)	1141.5425	A0A2E4MS04	9BACT	Uncharacterized protein		EIHYSLHWG		E	I	H	Y	S	L	H	W	G	L
(P)QIHYSTGWN(H)	1105.5061	A0A0C2XP51	HEBCY	Uncharacterized protein		QIHYSTGWN		Q	I	H	Y	S	T	G	W	N	H
(V)EIHYTDSWG(T)	1107.4742	A0A452IAD1	9SAUR	Uncharacterized protein		EIHYTDSWG		E	I	H	Y	T	D	S	W	G	T
(G)EIHYTLDWS(T)	1163.5368	A0A661VB73	9CHLR	LTD domain-containing protein (Fragment)		EIHYTLDWS		E	I	H	Y	T	L	D	W	S	T
(H)EIHYTPAWS(T)	1103.5156	M5BZ23	THACB	Uncharacterized protein		EIHYTPAWS		E	I	H	Y	T	P	A	W	S	T
(G)QIHYTPDWG(H)	1116.5109	A0A0B7AGI9	9EUPU	Uncharacterized protein		QIHYTPDWG		Q	I	H	Y	T	P	D	W	G	H
(T)QIHYTQDWV(E)	1189.5636	Q93P72	9BACT	MS159, putative transposase		QIHYTQDWV		Q	I	H	Y	T	Q	D	W	V	E
(T)QIHYTRSWV(E)	1189.6113	A0A2E3SMH4	9BACT	LuxR family transcriptional regulator		QIHYTRSWV		Q	I	H	Y	T	R	S	W	V	E
(Q)EIHYTSYWG(D)	1155.5106	A0A3D1L9A9	9FIRM	Uncharacterized protein		EIHYTSYWG		E	I	H	Y	T	S	Y	W	G	D
(S)EIKFSAFW(F)	1027.5247	A0A067R3C3	ZOONE	Gustatory receptor		EIKFSAFW		E	I	K	F	S	A	F	W		F
(E)EIKMSPYW(N)	1053.5074	A0A2P8XGR6	BLAGE	Ionotropic receptor 252		EIKMSPYW		E	I	K	M	S	P	Y	W		N
(E)QIKQTAGW(S)	931.4996	A0A1Y1ME03	PHOPY	Phage_integrase domain-containing protein		QIKQTAGW		Q	I	K	Q	T	A	G	W		S
(Q)QIKQTSVW(T)	989.5415	A0A1W4XNI5	AGRPL	nodal modulator 1		QIKQTSVW		Q	I	K	Q	T	S	V	W		T
(Q)EIKQTSIW(T)	1004.5411	D6W7W2	TRICA	Uncharacterized protein		EIKQTSIW		E	I	K	Q	T	S	I	W		T
(D)QINFSATWG(G)	1023.4894	A0A2D6TWU1	9PROT	Haemagg_act domain-containing protein		QINFSATWG		Q	I	N	F	S	A	T	W	G	G
(Y)EINFSANWN(G)	1094.4901	R9KSY2	9FIRM	Uncharacterized protein		EINFSANWN		E	I	N	F	S	A	N	W	N	G
(P)QINFSAAWS(Q)	1023.4894	A0A1J0LYC1	THEBO	Uncharacterized protein		QINFSAAWS		Q	I	N	F	S	A	A	W	S	Q
(E)EINFSDNWN(Y)	1138.4800	A0A3A4QVJ0	9BACT	Histidine kinase		EINFSDNWN		E	I	N	F	S	D	N	W	N	Y
(W)QINFSDRWN(V)	1179.5541	A0A661ELS9	9GAMM	Thioesterase family protein (Fragment)		QINFSDRWN		Q	I	N	F	S	D	R	W	N	V
(A)EINFSKWWN(D)	1223.5844	A0A3P8RND0	AMPPE	Glyco_hydro_38N domain-containing protein		EINFSKWWN		E	I	N	F	S	K	W	W	N	D
(G)QINFSKNWN(L)	1150.5640	A0A1L7I3J4	9FLAO	Uncharacterized protein		QINFSKNWN		Q	I	N	F	S	K	N	W	N	L
(M)EINFSLFWG(V)	1112.5411	A0A2A5A041	9BACT	Cytochrome C peroxidase		EINFSLFWG		E	I	N	F	S	L	F	W	G	V
(I)EINFSLEWS(G)	1124.5259	A0A2E4DNS1	9BACT	Uncharacterized protein		EINFSLEWS		E	I	N	F	S	L	E	W	S	G
(I)EINFSPFWV(K)	1138.5568	A0A1G2BWM2	9BACT	Uncharacterized protein		EINFSPFWV		E	I	N	F	S	P	F	W	V	K
				known AKH		QINFSPGWGQ		Q	I	N	F	S	P	G	W	G	Q			Strma-AKH
(G)EINFSQVWG(E)	1079.5156	A0A1F3BFC3	9BACT	Uncharacterized protein		EINFSQVWG		E	I	N	F	S	Q	V	W	G	E
(N)EINFSRKWS(T)	1166.5953	A0A0K9QT86	SPIOL	Uncharacterized protein		EINFSRKWS		E	I	N	F	S	R	K	W	S	T
(D)QINFSRGWV(T)	1106.5742	A0A397JRD0	9GLOM	Uncharacterized protein		QINFSRGWV		Q	I	N	F	S	R	G	W	V	T
(P)QINFSSAWS(Q)	1039.4843	H9ZUV7	THETH	Uncharacterized protein		QINFSSAWS		Q	I	N	F	S	S	A	W	S	Q
(I)EINFSSGWN(D)	1053.4636	A0A6A6XAS4	9PLEO	TMEM1 family protein-like protein		EINFSSGWN		E	I	N	F	S	S	G	W	N	D
(H)QINFSSGWV(S)	1037.5051	L1Q201	9FLAO	Uncharacterized protein		QINFSSGWV		Q	I	N	F	S	S	G	W	V	S
(D)QINFSSRW(L)	1037.5163	A0A2P8YD78	BLAGE	F-box only protein 32		QINFSSRW		Q	I	N	F	S	S	R	W		L
(S)EINFSTHWS(T)	1120.5058	A0A1F6FQ14	9BACT	AAA_13 domain-containing protein		EINFSTHWS		E	I	N	F	S	T	H	W	S	T
(Y)QINFSTFWV(N)	1141.5677	A0A4Q4IPB1	9BACL	Uncharacterized protein		QINFSTFWV		Q	I	N	F	S	T	F	W	V	N
				known AKH		QINFSTAWGQ		Q	I	N	F	S	T	A	W	G	Q			Ptyfl-AKH II
				known AKH		QINFSTGWGQ		Q	I	N	F	S	T	G	W	G	Q			Ptyfl-AKH I
(P)QINFTAAWS(G)	1037.5051	A0A411DKX9	9FLAO	PKD domain-containing protein		QINFTAAWS		Q	I	N	F	T	A	A	W	S	G
(P)QINFTATWS(G)	1067.5156	A0A497UYH1	9FLAO	Putative secreted protein (Por secretion system target)		QINFTATWS		Q	I	N	F	T	A	T	W	S	G
(T)QINFTARWV(G)	1134.6055	A0A136A3F7	9ALTE	Uncharacterized protein		QINFTARWV		Q	I	N	F	T	A	R	W	V	G
(A)EINFTDKWG(I)	1109.5262	A0A1M3HAD5	9SPHI	OMP_b-brl_2 domain-containing protein		EINFTDKWG		E	I	N	F	T	D	K	W	G	I
(Y)QINFTDVWN(K)	1136.5371	A0A0V0QGN8	PSEPJ	p-loop containing nucleoside triphosphate hydrolase		QINFTDVWN		Q	I	N	F	T	D	V	W	N	K
(Y)QINFTDYWG(N)	1143.5106	A0A2E6HPG4	9GAMM	SAM-dependent methyltransferase		QINFTDYWG		Q	I	N	F	T	D	Y	W	G	N
(K)EINFTDGWG(S)	1038.4527	A0A409XBU3	PSICY	Uncharacterized protein		EINFTDGWG		E	I	N	F	T	D	G	W	G	S
(W)QINFTKEW(S)	1065.5364	A0A1Y1KNR3	PHOPY	Uncharacterized protein		QINFTKEW		Q	I	N	F	T	K	E	W		S
(W)QINFTKEWS(S)	1152.5684	A0A1Y1KNR3	PHOPY	Uncharacterized protein		QINFTKEWS		Q	I	N	F	T	K	E	W	S	S
(G)QINFTKTWG(L)	1094.5629	M5CTU0	STEMA	Uncharacterized protein		QINFTKTWG		Q	I	N	F	T	K	T	W	G	L
(K)QINFTLAWN(A)	1106.5629	A0A3L7NX19	9BACT	DUF1559 domain-containing protein		QINFTLAWN		Q	I	N	F	T	L	A	W	N	A
(I)EINFTLDWS(L)	1124.5259	A0A2E9BAQ9	9EURY	Uncharacterized protein		EINFTLDWS		E	I	N	F	T	L	D	W	S	L
(F)QINFTLVWV(I)	1119.6197	C4JUL5	UNCRE	Uncharacterized protein		QINFTLVWV		Q	I	N	F	T	L	V	W	V	I
(I)EINFTNKWS(F)	1138.5527	A0A4Q5KKG2	9GAMM	Uncharacterized protein		EINFTNKWS		E	I	N	F	T	N	K	W	S	F
(G)QINFTPHWG(Q)	1099.5320	A0A1X9ZNC7	DERRE	Adipokinetic hormone		QINFTPHWG		Q	I	N	F	T	P	H	W	G	Q
(G)EINFTPEWS(P)	1122.5102	G0V822	NAUCC	Cation_ATPase_N domain-containing protein		EINFTPEWS		E	I	N	F	T	P	E	W	S	P
(G)QINFTPTWG(L)	1063.5207	A0A1I6LS50	STEMA	Uncharacterized protein		QINFTPTWG		Q	I	N	F	T	P	T	W	G	L
				known AKH		QINFTPNW		Q	I	N	F	T	P	N	W					Micvi-CC
				known AKH		QINFTPWW		Q	I	N	F	T	P	W	W					Phymo-AKH III
(F)EINFTQYWG(F)	1157.5262	A0A0L1IIY0	9MOLU	Putative competence-damage inducible protein		EINFTQYWG		E	I	N	F	T	Q	Y	W	G	F
(N)EINFTRGWG(L)	1079.5269	H3NQH7	9FIRM	Uncharacterized protein		EINFTRGWG		E	I	N	F	T	R	G	W	G	L
(G)QINFTRNWG(L)	1135.5643	A0A3R8V4K3	9GAMM	Uncharacterized protein		QINFTRNWG		Q	I	N	F	T	R	N	W	G	L
(G)QINFTRTWG(L)	1122.5691	M5CIY5	STEMA	Uncharacterized protein		QINFTRTWG		Q	I	N	F	T	R	T	W	G	L
(Y)EINFTSNWS(L)	1097.4898	A0A3N2K6X5	9BACT	Autotransporter domain-containing protein		EINFTSNWS		E	I	N	F	T	S	N	W	S	L
(Y)EINFTSSWV(H)	1082.5153	A0A2E0N1A0	9GAMM	Electron transfer flavoprotein-ubiquinone oxidoreductase		EINFTSSWV		E	I	N	F	T	S	S	W	V	H
(P)EINFTTFW(A)	1057.4989	A0A5N4AER5	PHOPY	Uncharacterized protein		EINFTTFW		E	I	N	F	T	T	F	W		A
				known AKH		QINFTTGW		Q	I	N	F	T	T	G	W					Euoin-AKH
(H)QINMSHQW(N)	1043.4727	A0A5N4B423	PHOPY	C2H2-type domain-containing protein		QINMSHQW		Q	I	N	M	S	H	Q	W		N
(P)EINMSKAWS(R)	1065.5034	A0A2E8T353	9PROT	Cell division protein FtsQ		EINMSKAWS		E	I	N	M	S	K	A	W	S	R
(E)QINMSRDWS(D)	1136.5153	A0A2Y9DZ19	TRIMA	fermitin family homolog 1		QINMSRDWS		Q	I	N	M	S	R	D	W	S	D
(K)EINMSTVWV(D)	1078.5238	A0A5B7TWA7	9FLAO	FtsX-like permease family protein		EINMSTVWV		E	I	N	M	S	T	V	W	V	D
(T)EINMSTFWS(D)	1114.4874	A0A2E5Q8F0	9PROT	Thiamine pyrophosphate-binding protein		EINMSTFWS		E	I	N	M	S	T	F	W	S	D
(S)EINMSQGWV(Y)	1063.4877	A0A252ENC0	SHEPU	Uncharacterized protein		EINMSQGWV		E	I	N	M	S	Q	G	W	V	Y
(P)QINMTDEWS(M)	1123.4725	A0A1L8FBC4	XENLA	Myb_DNA-bind_5 domain-containing protein		QINMTDEWS		Q	I	N	M	T	D	E	W	S	M
(R)EINMTDKWV(L)	1135.5452	A0A1G8JNF9	BACOV	Uncharacterized protein		EINMTDKWV		E	I	N	M	T	D	K	W	V	L
(P)EINMTIPW(D)	1003.4917	A0A067RC97	ZOONE	Organic cation transporter protein		EINMTIPW		E	I	N	M	T	I	P	W		D
(R)EINMTKFWG(A)	1125.5397	A0A4Q3UBZ5	9BURK	TlpA family protein disulfide reductase		EINMTKFWG		E	I	N	M	T	K	F	W	G	A
(I)EINMTQNWN(K)	1149.4993	A0A2N2CUH3	9FIRM	CarD family transcriptional regulator		EINMTQNWN		E	I	N	M	T	Q	N	W	N	K
(F)QINMTRGWG(I)	1062.5149	A0A2E1XU67	9RHIZ	Sodium:proton exchanger		QINMTRGWG		Q	I	N	M	T	R	G	W	G	I
				known AKH		QINMTTpGW		Q	I	N	M	T	T	G	W					Trifa-CC	Tphos
(V)EINQSAFWS(V)	1081.4949	A0A1F7TLS9	9BACT	TPR_REGION domain-containing protein		EINQSAFWS		E	I	N	Q	S	A	F	W	S	V
(Q)EINQSDNWG(A)	1062.4487	A0A0A1WRW0	ZEUCU	Protein teflon		EINQSDNWG		E	I	N	Q	S	D	N	W	G	A
(T)QINQSDKWN(Y)	1132.5382	I3MNJ5	ICTTR	Uncharacterized protein		QINQSDKWN		Q	I	N	Q	S	D	K	W	N	Y
(F)EINQSKVWG(F)	1060.5422	A0A2S3HFG1	9POAL	Protein kinase domain-containing protein		EINQSKVWG		E	I	N	Q	S	K	V	W	G	F
(Q)QINQSKAWV(I)	1073.5738	A0A183T6K3	SCHSO	Uncharacterized protein		QINQSKAWV		Q	I	N	Q	S	K	A	W	V	I
(V)QINQSNSWS(A)	1063.4803	A0A084VNU1	ANOSI	Arf6 guanine nucleotide exchange factor		QINQSNSWS		Q	I	N	Q	S	N	S	W	S	A
(V)QINQSNGWS(F)	1033.4697	A0A3E2MW51	MYCMR	Uncharacterized protein		QINQSNGWS		Q	I	N	Q	S	N	G	W	S	F
(I)QINQSPVWV(T)	1070.5629	A0A1Q3WLT3	9BACT	Alpha-glucan family phosphorylase		QINQSPVWV		Q	I	N	Q	S	P	V	W	V	T
(H)EINQSRNWS(M)	1133.5334	A5K3V2	PLAVS	SSD domain-containing protein		EINQSRNWS		E	I	N	Q	S	R	N	W	S	M
(Y)QINQSSKWS(G)	1077.5323	A0A202E0I4	9BACT	TonB_C domain-containing protein		QINQSSKWS		Q	I	N	Q	S	S	K	W	S	G
(A)EINQSSEWN(G)	1106.4749	A0A346N984	9CAUD	Uncharacterized protein		EINQSSEWN		E	I	N	Q	S	S	E	W	N	G
(K)QINQSSNWN(V)	1090.4912	A0A2N2I4C5	9DELT	Uncharacterized protein (Fragment)		QINQSSNWN		Q	I	N	Q	S	S	N	W	N	V
(I)EINQTDDWV(T)	1119.4953	A0A084JWK3	NONUL	WbqC domain containing protein		EINQTDDWV		E	I	N	Q	T	D	D	W	V	T
(I)EINWTDNWN(L)	1191.5065	A0A5C1I206	9SPHI	Family 43 glycosylhydrolase		EINWTDNWN		E	I	N	W	T	D	N	W	N	L
(I)EINQTGAW(L)	918.4316	A0A653D2K9	CALMS	Beta-hexosaminidase		EINQTGAW		E	I	N	Q	T	G	A	W		L
(A)QINQTLDWG(L)	1074.5214	A0A1E1VE06	9BRAD	Spermidine putrescine ABC transporter permease component potB		QINQTLDWG		Q	I	N	Q	T	L	D	W	G	L
(I)QINQTLEWG(-)	1088.5371	A0A2V5IT15	9EURO	Uncharacterized protein		QINQTLEWG		Q	I	N	Q	T	L	E	W	G	-
(D)QINQTNNWS(S)	1104.5069	A0A2E6N5B1	9BACT	DAO domain-containing protein		QINQTNNWS		Q	I	N	Q	T	N	N	W	S	S
(S)QINWTNSWG(E)	1105.5061	A0A356ENU5	9PLAN	LamGL domain-containing protein		QINWTNSWG		Q	I	N	W	T	N	S	W	G	E
(I)EINQTQFWN(S)	1179.5429	A0A1G2V3K2	9BACT	TPR_REGION domain-containing protein		EINQTQFWN		E	I	N	Q	T	Q	F	W	N	S
(V)EINQTRFWV(L)	1192.6109	A0A242BC08	9ENTE	Prephenate dehydratase		EINQTRFWV		E	I	N	Q	T	R	F	W	V	L
(I)EINQTRVWN(K)	1159.5854	A0A0G1PM30	9BACT	Uncharacterized protein		EINQTRVWN		E	I	N	Q	T	R	V	W	N	K
(D)EINWTRAWS(D)	1162.5640	R8B223	9ALTE	DsrE family protein		EINWTRAWS		E	I	N	W	T	R	A	W	S	D
(K)QINQTSFWS(A)	1110.5214	A0A0L6WI61	9AGAR	Uncharacterized protein		QINQTSFWS		Q	I	N	Q	T	S	F	W	S	A
(P)QINQTTFWG(V)	1094.5265	A0A1G2KLG8	9BACT	Uncharacterized protein		QINQTTFWG		Q	I	N	Q	T	T	F	W	G	V
(I)QINQTTSWS(N)	1064.5007	A0A2E5CDJ0	9PROT	Uncharacterized protein		QINQTTSWS		Q	I	N	Q	T	T	S	W	S	N
(A)QINWSPKWS(F)	1145.5738	A0A4Q3QUY4	9BURK	LPS-assembly protein LptD		QINWSPKWS		Q	I	N	W	S	P	K	W	S	F
(A)QINWTPKWS(L)	1159.5895	T1XIZ2	VARPD	LPS-assembly protein LptD		QINWTPKWS		Q	I	N	W	T	P	K	W	S	L
(A)QINWTPRWS(V)	1187.5956	A0A109C8L2	9BURK	LPS-assembly protein LptD		QINWTPRWS		Q	I	N	W	T	P	R	W	S	V
(A)QINWTSKWS(L)	1149.5687	A0A4Q3MTB8	9BURK	LPS-assembly protein LptD		QINWTSKWS		Q	I	N	W	T	S	K	W	S	L
(N)EINWTLSWS(D)	1135.5419	A0A1M4XGW9	9LACT	LPXTG-motif cell wall anchor domain-containing protein		EINWTLSWS		E	I	N	W	T	L	S	W	S	D
(Q)QINWTLIW(D)	1073.5778	A0A1W4X9N3	AGRPL	major facilitator superfamily domain-containing protein 9-like		QINWTLIW		Q	I	N	W	T	L	I	W		D
(D)QINWSAVWG(G)	1060.5211	Q9KQ66	VIBCH	Sigma-54 dependent transcriptional activator		QINWSAVWG		Q	I	N	W	S	A	V	W	G	G
(T)EINWSLVWG(L)	1103.5520	A0A1H4IDV1	STRMJ	Uncharacterized protein		EINWSLVWG		E	I	N	W	S	L	V	W	G	L
(H)EINWSPEWG(A)	1117.4949	A0A0T6ZK38	RHIFR	Uncharacterized protein		EINWSPEWG		E	I	N	W	S	P	E	W	G	A
(E)QINWSPAWS(T)	1088.5160	A0A2D7DD96	9FLAO	Uncharacterized protein		QINWSPAWS		Q	I	N	W	S	P	A	W	S	T
(K)EINWSQFWS(T)	1196.5371	A0A089KHH6	9BACL	Ribose ABC transporter permease		EINWSQFWS		E	I	N	W	S	Q	F	W	S	T
(K)EINWSRNWV(L)	1203.5905	G7Y8G1	CLOSI	Uncharacterized protein		EINWSRNWV		E	I	N	W	S	R	N	W	V	L
(C)QINWTDMWS(A)	1180.5092	A0A5A9P3X4	9TELE	Xenotropic and polytropic retrovirus receptor 1		QINWTDMWS		Q	I	N	W	T	D	M	W	S	A
(G)EINYSAEWN(R)	1125.4847	A0A2E0S4U7	9BACT	Peptide ABC transporter substrate-binding protein		EINYSAEWN		E	I	N	Y	S	A	E	W	N	R
(K)EINYSKRWS(E)	1182.5902	A0A2E1UX74	9FLAO	1,4-beta-xylanase		EINYSKRWS		E	I	N	Y	S	K	R	W	S	E
(G)QINYSKNWN(L)	1166.5589	A0A5K0UNC2	9FLAO	Exo-poly-alpha-D-galacturonosidase		QINYSKNWN		Q	I	N	Y	S	K	N	W	N	L
(I)EINYSKRWV(S)	1194.6266	A0A2E2A222	9BACT	Uncharacterized protein		EINYSKRWV		E	I	N	Y	S	K	R	W	V	S
(I)EINYSLAWV(M)	1094.5517	X1QJB1	9ZZZZ	Cupin_2 domain-containing protein (Fragment)		EINYSLAWV		E	I	N	Y	S	L	A	W	V	M
(V)EINYSLSWG(N)	1068.4997	A0A3S0Q1U6	9FLAO	Uncharacterized protein		EINYSLSWG		E	I	N	Y	S	L	S	W	G	N
(P)EINYSPNWN(Y)	1136.5007	C9KUT1	9BACE	TonB-linked outer membrane protein, SusC/RagA family		EINYSPNWN		E	I	N	Y	S	P	N	W	N	Y
(V)EINYSQRWV(R)	1194.5902	V7HVN0	9LACO	Response regulator		EINYSQRWV		E	I	N	Y	S	Q	R	W	V	R
(G)EINYSQFWN(A)	1200.5320	A0A355Q8U4	9DELT	Uncharacterized protein		EINYSQFWN		E	I	N	Y	S	Q	F	W	N	A
(F)EINYSSNWG(I)	1069.4585	A0A4V3D6N6	9ACTN	Uncharacterized protein		EINYSSNWG		E	I	N	Y	S	S	N	W	G	I
				known AKH		QINYSTGW		Q	I	N	Y	S	T	G	W					Harax-AKH
(T)EINYTDYWN(P)	1217.5109	A0A1G5E2T0	9FIRM	Uncharacterized protein		EINYTDYWN		E	I	N	Y	T	D	Y	W	N	P
(D)EINYTKAWN(S)	1138.5527	A0A212EU59	DANPL	VPS35 endosomal protein sorting factor-like		EINYTKAWN		E	I	N	Y	T	K	A	W	N	S
(E)QINYTLHWG(E)	1131.5582	Q12Z25	METBU	Uncharacterized protein		QINYTLHWG		Q	I	N	Y	T	L	H	W	G	E
(D)EINYTNVWV(D)	1137.5575	A0A496RY49	9BACT	LamGL domain-containing protein (Fragment)		EINYTNVWV		E	I	N	Y	T	N	V	W	V	D
(C)EINYTNAWG(N)	1067.4793	A0A3M7KH44	9BACT	Right-handed parallel beta-helix repeat-containing protein		EINYTNAWG		E	I	N	Y	T	N	A	W	G	N
(L)EINYTNGWN(R)	1110.4851	A0A060RBV3	9BACT	Uncharacterized protein		EINYTNGWN		E	I	N	Y	T	N	G	W	N	R
(S)EINYTPSWV(E)	1108.5310	A0A2M7WLN2	9BACT	Polysulfide reductase (Fragment)		EINYTPSWV		E	I	N	Y	T	P	S	W	V	E
(A)EINYTPNWN(V)	1150.5164	A0A0G1GG62	9BACT	TPR_REGION domain-containing protein		EINYTPNWN		E	I	N	Y	T	P	N	W	N	V
(K)EINYTQGWV(Q)	1109.5262	A0A1S9D2K8	9GAMM	PNPLA domain-containing protein		EINYTQGWV		E	I	N	Y	T	Q	G	W	V	Q
(Y)QINYTRDWS(D)	1182.5538	A0A0A2E3Y2	9PORP	Uncharacterized protein		QINYTRDWS		Q	I	N	Y	T	R	D	W	S	D
(M)EINYTSVWV(D)	1110.5466	A0A318XLJ8	9FIRM	Uncharacterized protein		EINYTSVWV		E	I	N	Y	T	S	V	W	V	D
(G)EINYTTHWN(K)	1177.5273	M5DZJ1	9FIRM	Uncharacterized protein		EINYTTHWN		E	I	N	Y	T	T	H	W	N	K
(H)EIQMSSWW(G)	1066.4662	A0A067RFH5	ZOONE	Apolipophorin		EIQMSSWW		E	I	Q	M	S	S	W	W		G
(R)QIQQTYSW(R)	1053.5000	V5GPW3	ANOGL	Endonuclease (Fragment)		QIQQTYSW		Q	I	Q	Q	T	Y	S	W		R
(L)EIQFGKDW(G)	1022.4942	U4UVX0	DENPD	Exosome complex component RRP45		EIQFGKDW		E	I	Q	F	G	K	D	W		G
(L)QIQFGKDW(G)	1021.5102	A0A482VA83	9CUCU	Exosome complex component RRP45		QIQFGKDW		Q	I	Q	F	G	K	D	W		G
(R)QIQFTFGW(F)	1026.5043	V5G224	ANOGL	Lactase-phlorizin hydrolase (Fragment)		QIQFTFGW		Q	I	Q	F	T	F	G	W		F
(Q)QIQQAQIW(P)	1014.5367	A0A0T6BH30	9SCAR	Uncharacterized protein		QIQQAQIW		Q	I	Q	Q	A	Q	I	W		P
(P)EISFASDW(P)	954.4203	A0A1W4WJ71	AGRPL	PAN2-PAN3 deadenylation complex catalytic subunit PAN2		EISFASDW		E	I	S	F	A	S	D	W		P
(G)QISFSAKWV(E)	1065.5728	A0A1Y3Y9Q8	9FIRM	GGDEF domain-containing protein		QISFSAKWV		Q	I	S	F	S	A	K	W	V	E
(Q)QISFSASWS(S)	1012.4734	A0A1J4RLE2	9PROT	GGDEF domain-containing protein		QISFSASWS		Q	I	S	F	S	A	S	W	S	S
(S)QISFSADWS(E)	1040.4684	A0A2K3MEU8	TRIPR	Ribonuclease H (Fragment)		QISFSADWS		Q	I	S	F	S	A	D	W	S	E
(N)EISFSDGWG(T)	997.4262	A0A6D2JRU0	9BRAS	TPR_REGION domain-containing protein		EISFSDGWG		E	I	S	F	S	D	G	W	G	T
(V)EISFSKKWS(P)	1111.5782	A0A2C9UXW3	MANES	Rhamnogalacturonan endolyase		EISFSKKWS		E	I	S	F	S	K	K	W	S	P
(V)EISFSKTWN(S)	1111.5419	A0A200R4F6	9MAGN	Rhamnogalacturonan endolyase		EISFSKTWN		E	I	S	F	S	K	T	W	N	S
(Q)EISFSKTWS(D)	1084.5310	G0UED6	9LACT	Topoisomerase IA		EISFSKTWS		E	I	S	F	S	K	T	W	S	D
(E)QISFSKRWV(E)	1150.6368	A0A2T3ADE9	9PEZI	UDP-glucose:Glyco protein glucosyltransferase-domain-containing protein		QISFSKRWV		Q	I	S	F	S	K	R	W	V	E
(T)EISFSKRWG(F)	1109.5738	A0A438MXC9	EXOME	Uncharacterized protein		EISFSKRWG		E	I	S	F	S	K	R	W	G	F
(T)EISFSKSWG(F)	1040.5047	A0A178ZK76	9EURO	Uncharacterized protein		EISFSKSWG		E	I	S	F	S	K	S	W	G	F
(G)EISFSLAWG(Q)	1009.4989	A0A2H0WHI5	9PROT	Uncharacterized protein (Fragment)		EISFSLAWG		E	I	S	F	S	L	A	W	G	Q
(D)EISFSLRWN(P)	1151.5844	A0A2V9L506	9BACT	Uncharacterized protein (Fragment)		EISFSLRWN		E	I	S	F	S	L	R	W	N	P
(L)QISFSLSWG(F)	1024.5098	A0A4Y7J9Y2	PAPSO	Malectin_like domain-containing protein		QISFSLSWG		Q	I	S	F	S	L	S	W	G	F
(T)EISFSLTWN(E)	1096.5310	R7SNK5	DICSQ	Amidase signature enzyme		EISFSLTWN		E	I	S	F	S	L	T	W	N	E
(I)QISFSLTWG(D)	1038.5255	A0A2W1ARM5	9CHLR	Uncharacterized protein		QISFSLTWG		Q	I	S	F	S	L	T	W	G	D
(N)EISFSNVWG(V)	1038.4891	A0A1M5NUV1	9FLAO	Phosphoglycerol transferase MdoB		EISFSNVWG		E	I	S	F	S	N	V	W	G	V
(L)QISFSNFWV(P)	1127.5520	W7CL83	9LIST	Polysaccharide biosynthesis protein		QISFSNFWV		Q	I	S	F	S	N	F	W	V	P
(T)EISFSNAWG(M)	1010.4578	A0A2K2HB35	9DELT	Sulfatase		EISFSNAWG		E	I	S	F	S	N	A	W	G	M
(N)EISFSNNWV(I)	1095.5106	R7L7J0	9CLOT	Uncharacterized membrane protein-like protein		EISFSNNWV		E	I	S	F	S	N	N	W	V	I
(L)EISFSNNWN(C)	1110.4851	A0A2E4ZZG5	9BACT	Uncharacterized protein		EISFSNNWN		E	I	S	F	S	N	N	W	N	C
(P)EISFSPNWS(P)	1066.4840	A0A1L8FCQ7	XENLA	Ig-like domain-containing protein (Fragment)		EISFSPNWS		E	I	S	F	S	P	N	W	S	P
(T)QISFSPSWV(A)	1050.5255	U2A756	9FLAO	TonB-dependent receptor		QISFSPSWV		Q	I	S	F	S	P	S	W	V	A
(A)EISFSQAWV(C)	1066.5204	A1BGC3	CHLPD	Uncharacterized protein		EISFSQAWV		E	I	S	F	S	Q	A	W	V	C
(V)EISFSRKWN(G)	1166.5953	M4D5P5	BRARP	Rhamnogalacturonan endolyase		EISFSRKWN		E	I	S	F	S	R	K	W	N	G
(V)EISFSRRWN(G)	1194.6014	V4MDI0	EUTSA	Rhamnogalacturonan endolyase		EISFSRRWN		E	I	S	F	S	R	R	W	N	G
(K)EISFSRTWV(R)	1124.5735	A0A2Z2IY71	CORST	Cation:proton antiporter		EISFSRTWV		E	I	S	F	S	R	T	W	V	R
(V)EISFSRTWN(I)	1139.5480	D7M9L8	ARALL	Rhamnogalacturonan endolyase		EISFSRTWN		E	I	S	F	S	R	T	W	N	I
(V)EISFSRTWS(V)	1112.5371	R0H516	9BRAS	Rhamnogalacturonan endolyase		EISFSRTWS		E	I	S	F	S	R	T	W	S	V
(T)QISFSSGWS(L)	998.4578	A0A3A0FED7	9PROT	Branched-chain amino acid ABC transporter permease/ATP-binding protein		QISFSSGWS		Q	I	S	F	S	S	G	W	S	L
(M)QISFSSMWS(L)	1072.4768	A0A4V3XAW2	9APHY	Uncharacterized protein		QISFSSMWS		Q	I	S	F	S	S	M	W	S	L
(D)EISFSSNWS(E)	1056.4633	A0A3D2P4I5	9CLOT	4Fe-4S ferredoxin		EISFSSNWS		E	I	S	F	S	S	N	W	S	E
(T)EISFSSTWG(G)	1013.4575	A0A1I0YKB7	9FIRM	Fibronectin type 3 domain-containing protein		EISFSSTWG		E	I	S	F	S	S	T	W	G	G
(T)EISFSSWWS(L)	1128.4997	M4EMS1	BRARP	Uncharacterized protein		EISFSSWWS		E	I	S	F	S	S	W	W	S	L
(V)QISFSSWWV(V)	1139.5520	A0A287UM80	HORVV	Uncharacterized protein		QISFSSWWV		Q	I	S	F	S	S	W	W	V	V
(A)QISFSTSWG(S)	1012.4734	A0A3G9D4B7	MIZYE	Adipokinetic hormone (Fragment)		QISFSTSWG		Q	I	S	F	S	T	S	W	G	S
(N)QISFSTGWG(K)	982.4629	A0A327NHN5	9BACT	Alginate_lyase domain-containing protein		QISFSTGWG		Q	I	S	F	S	T	G	W	G	K
(Y)EISFSTVWS(G)	1055.5044	A0A2E6DV32	9EURY	Uncharacterized protein		EISFSTVWS		E	I	S	F	S	T	V	W	S	G
(D)EISFTAGWS(L)	997.4625	A0A1W9S4A9	9BACT	Uncharacterized protein		EISFTAGWS		E	I	S	F	T	A	G	W	S	L
(D)QISFTADWS(G)	1054.4840	A0A2Z6PVG1	TRISU	zf-RVT domain-containing protein		QISFTADWS		Q	I	S	F	T	A	D	W	S	G
(F)QISFTDYWG(K)	1116.4997	H0H0F1	SACCK	Lysophospholipase		QISFTDYWG		Q	I	S	F	T	D	Y	W	G	K
(H)QISFTDNWN(L)	1124.5007	A0A218YT98	9HELO	Transcription factor Cys		QISFTDNWN		Q	I	S	F	T	D	N	W	N	L
(V)QISFTDFWV(D)	1142.5517	A0A061R8Z4	9CHLO	Uncharacterized protein		QISFTDFWV		Q	I	S	F	T	D	F	W	V	D
(I)EISFTKKWN(D)	1152.6048	A0A2P5A777	PARAD	Rhamnogalacturonan endolyase		EISFTKKWN		E	I	S	F	T	K	K	W	N	D
(G)QISFTKKWN(F)	1151.6208	A0A2N9ID76	FAGSY	Uncharacterized protein		QISFTKKWN		Q	I	S	F	T	K	K	W	N	F
(I)EISFTKRWN(D)	1180.6109	W9SJK7	9ROSA	Rhamnogalacturonan endolyase		EISFTKRWN		E	I	S	F	T	K	R	W	N	D
(I)EISFTKTWN(E)	1125.5575	A0A5J5BYE0	9ASTE	Uncharacterized protein		EISFTKTWN		E	I	S	F	T	K	T	W	N	E
(G)QISFTKYWS(N)	1159.5782	A0A1F3LLL2	9BACT	Uncharacterized protein		QISFTKYWS		Q	I	S	F	T	K	Y	W	S	N
(R)EISFTLDWG(E)	1067.5044	A0A151WZP7	9HYME	Uncharacterized protein		EISFTLDWG		E	I	S	F	T	L	D	W	G	E
(K)EISFTNDWN(R)	1125.4847	A0A5C8BDT9	9NEIS	N-acetyltransferase		EISFTNDWN		E	I	S	F	T	N	D	W	N	R
(S)EISFTNVWG(V)	1052.5047	A0A1T1CCR9	9FLAO	Sulfatase		EISFTNVWG		E	I	S	F	T	N	V	W	G	V
(Y)EISFTNNWN(G)	1124.5007	A0A2N1V646	9BACT	Uncharacterized protein		EISFTNNWN		E	I	S	F	T	N	N	W	N	G
(S)QISFTPEWV(K)	1106.5517	A0A2S7UYG2	9GAMM	Amino acid adenylation		QISFTPEWV		Q	I	S	F	T	P	E	W	V	K
(L)EISFTPEWG(E)	1065.4888	A0A484N2J5	9ASTE	Uncharacterized protein		EISFTPEWG		E	I	S	F	T	P	E	W	G	E
(P)QISFTPKWV(E)	1105.6041	A0A1B8ZSQ8	9FLAO	PKD domain-containing protein		QISFTPKWV		Q	I	S	F	T	P	K	W	V	E
(N)QISFTPKWG(I)	1063.5571	A0A0A2LY34	9FLAO	Uncharacterized protein		QISFTPKWG		Q	I	S	F	T	P	K	W	G	I
(V)EISFTRDWS(T)	1140.5320	A0A5D2KEW5	GOSTO	Rhamnogalacturonan endolyase		EISFTRDWS		E	I	S	F	T	R	D	W	S	T
(V)EISFTREWN(H)	1181.5586	A0A2P6PGA2	ROSCH	Rhamnogalacturonan endolyase		EISFTREWN		E	I	S	F	T	R	E	W	N	H
(H)QISFTRGWG(G)	1051.5320	A0A1H2VKF5	9PSEU	Tetratricopeptide repeat-containing protein		QISFTRGWG		Q	I	S	F	T	R	G	W	G	G
(V)EISFTRKWN(S)	1180.6109	A0A2P5EJI2	TREOI	Rhamnogalacturonan endolyase		EISFTRKWN		E	I	S	F	T	R	K	W	N	S
(V)EISFTRMWN(S)	1183.5565	B9GN77	POPTR	Rhamnogalacturonan endolyase		EISFTRMWN		E	I	S	F	T	R	M	W	N	S
(V)EISFTRNWN(P)	1166.5589	W9RP81	9ROSA	Rhamnogalacturonan endolyase		EISFTRNWN		E	I	S	F	T	R	N	W	N	P
(R)EISFTRSWV(A)	1124.5735	A0A1V6T7T7	9EURO	Aminotran_1_2 domain-containing protein		EISFTRSWV		E	I	S	F	T	R	S	W	V	A
(V)EISFTRSWN(P)	1139.5480	A0A2G5E862	AQUCA	Rhamnogalacturonan endolyase		EISFTRSWN		E	I	S	F	T	R	S	W	N	P
(C)QISFTRSWG(I)	1081.5425	A0A5J5CYC6	9PERO	Uncharacterized protein		QISFTRSWG		Q	I	S	F	T	R	S	W	G	I
(V)EISFTRTWN(H)	1153.5636	A0A0B0MBF1	GOSAR	Rhamnogalacturonan endolyase		EISFTRTWN		E	I	S	F	T	R	T	W	N	H
(I)EISFTRTWS(I)	1126.5527	A0A178VUD3	ARATH	Rhamnogalacturonan endolyase		EISFTRTWS		E	I	S	F	T	R	T	W	S	I
(A)EISFTSRWG(G)	1082.5265	A0A1W9H928	9PROT	3,4-dihydroxy-2-butanone 4-phosphate synthase		EISFTSRWG		E	I	S	F	T	S	R	W	G	G
(L)EISFTSVWV(I)	1067.5408	A0A161VHQ4	LACCL	ABC transporter permease		EISFTSVWV		E	I	S	F	T	S	V	W	V	I
(I)QISFTSFWV(P)	1114.5568	A0A3N3S4A7	ENTFL	Polysaccharide biosynthesis protein		QISFTSFWV		Q	I	S	F	T	S	F	W	V	P
(I)QISFTTFWV(P)	1128.5724	A0A1B3XRI0	9BACI	Polysacc_synt_C domain-containing protein		QISFTTFWV		Q	I	S	F	T	T	F	W	V	P
(F)EISMSDVWV(W)	1065.4921	E8NDG5	MICTS	Uncharacterized protein		EISMSDVWV		E	I	S	M	S	D	V	W	V	W
(T)EISMSLSWG(A)	1009.4659	A0A423DGS0	9PSED	Chitinase		EISMSLSWG		E	I	S	M	S	L	S	W	G	A
(Y)EISMSLTWG(C)	1023.4816	A0A016SL18	9BILA	Uncharacterized protein		EISMSLTWG		E	I	S	M	S	L	T	W	G	C
(N)EISMSQSWV(S)	1066.4874	W2S2L7	9EURO	Uncharacterized protein		EISMSQSWV		E	I	S	M	S	Q	S	W	V	S
(E)QISMSRSWG(R)	1051.4989	A0A6A6VPJ9	9PLEO	Protein SSH4		QISMSRSWG		Q	I	S	M	S	R	S	W	G	R
(D)EISMSTKWS(P)	1068.5030	A0A2T9YEE3	9FUNG	EF-hand domain-containing protein		EISMSTKWS		E	I	S	M	S	T	K	W	S	P
(S)EISMTAFWS(M)	1071.4816	A0A6B3RI77	9RHOB	NADH-quinone oxidoreductase subunit A		EISMTAFWS		E	I	S	M	T	A	F	W	S	M
(G)QISMTAFWS(M)	1070.4975	A0A086XYT3	9RHOB	NADH-quinone oxidoreductase subunit A		QISMTAFWS		Q	I	S	M	T	A	F	W	S	M
(F)EISMTDVWV(W)	1079.5078	A0A1H0P5I8	MICTS	Uncharacterized protein		EISMTDVWV		E	I	S	M	T	D	V	W	V	W
(T)EISMTLSWG(A)	1023.4816	A0A446AVM7	9PSED	Chitinase		EISMTLSWG		E	I	S	M	T	L	S	W	G	A
(C)QISMTLGWS(H)	1022.4975	A0A1A8SER0	9TELE	NHS-like 1b		QISMTLGWS		Q	I	S	M	T	L	G	W	S	H
(I)EISMTQNWN(K)	1122.4884	R6IG64	9FIRM	CarD_TRCF domain-containing protein		EISMTQNWN		E	I	S	M	T	Q	N	W	N	K
(P)EISMTRRWN(H)	1192.5892	A0A1Y6BM30	9PROT	Uncharacterized protein		EISMTRRWN		E	I	S	M	T	R	R	W	N	H
(D)EISMTTDWV(K)	1081.4870	J9G0H7	9SPIT	SAM domain-containing protein		EISMTTDWV		E	I	S	M	T	T	D	W	V	K
(I)EISQGFYW(A)	1029.4676	A0A482V7S8	9CUCU	Carboxylic ester hydrolase (Fragment)		EISQGFYW		E	I	S	Q	G	F	Y	W		A
(S)EISQSAAWN(V)	1005.4636	A0A399G1M3	9ACTN	Type IV secretion protein Rhs (Fragment)		EISQSAAWN		E	I	S	Q	S	A	A	W	N	V
(L)QISQSAAWV(E)	989.5051	A0A6G1IDK3	9PLEO	Uncharacterized protein		QISQSAAWV		Q	I	S	Q	S	A	A	W	V	E
(P)QISQSAGWN(Y)	990.4639	A0A349PWR7	9FIRM	Uncharacterized protein		QISQSAGWN		Q	I	S	Q	S	A	G	W	N	Y
(P)EISQSARWS(S)	1063.5167	N1PDG9	DOTSN	Zn(2)-C6 fungal-type domain-containing protein		EISQSARWS		E	I	S	Q	S	A	R	W	S	S
(P)QISQSASWN(Y)	1020.4745	A0A3D1X631	9FIRM	Peptidase_M14 domain-containing protein (Fragment)		QISQSASWN		Q	I	S	Q	S	A	S	W	N	Y
(G)EISQSAVWG(D)	976.4734	A0A1I7AVB6	9BACT	Starch-binding associating with outer membrane		EISQSAVWG		E	I	S	Q	S	A	V	W	G	D
(G)EISQSAVWS(D)	1006.4840	A0A1I1BJZ4	9BACT	Starch-binding associating with outer membrane		EISQSAVWS		E	I	S	Q	S	A	V	W	S	D
(N)EISQSAYWS(T)	1070.4789	A0A2S6XHY7	STRCJ	SBP_bac_5 domain-containing protein		EISQSAYWS		E	I	S	Q	S	A	Y	W	S	T
(K)QISQSDNWG(K)	1034.4538	Q4QLM3	HAEI8	Predicted PE--lipooligosaccharide phosphorylethanolamine transferase		QISQSDNWG		Q	I	S	Q	S	D	N	W	G	K
(T)EISQSKGWS(I)	1021.4949	I9T3C5	BACOV	Uncharacterized protein		EISQSKGWS		E	I	S	Q	S	K	G	W	S	I
(S)EISQSLKWV(G)	1089.5939	A0A0S7WYW4	9BACT	ABC transporter domain-containing protein		EISQSLKWV		E	I	S	Q	S	L	K	W	V	G
(Q)QISQSLNWN(G)	1089.5323	A0A1I6UL41	9SPHI	Exodeoxyribonuclease 7 large subunit		QISQSLNWN		Q	I	S	Q	S	L	N	W	N	G
(A)QISQSLDWS(A)	1063.5055	A0A193G2Q3	9BORD	Malonyl CoA-acyl carrier protein transacylase		QISQSLDWS		Q	I	S	Q	S	L	D	W	S	A
(G)EISQSLTWN(N)	1077.5211	A0A0F9T3Z0	9ZZZZ	Uncharacterized protein		EISQSLTWN		E	I	S	Q	S	L	T	W	N	N
(N)EISQSNGWV(-)	1019.4793	A0A4S8IJF2	MUSBA	Uncharacterized protein		EISQSNGWV		E	I	S	Q	S	N	G	W	V	-
(D)QISQSNGWG(Y)	976.4483	A0JQF9	LACS1	Uncharacterized protein		QISQSNGWG		Q	I	S	Q	S	N	G	W	G	Y
(A)QISQSNNWG(F)	1033.4697	J9IBL6	9SPIT	Kinesin		QISQSNNWG		Q	I	S	Q	S	N	N	W	G	F
(H)EISQSNNWN(Q)	1091.4752	A0A2D4PCA8	MICSU	Uncharacterized protein (Fragment)		EISQSNNWN		E	I	S	Q	S	N	N	W	N	Q
(Y)EISQSNVWS(L)	1049.4898	A0A1B6M3W3	9HEMI	Uncharacterized protein (Fragment)		EISQSNVWS		E	I	S	Q	S	N	V	W	S	L
(F)EISQSPAWS(I)	1004.4684	A0A4P9DPT8	9PROT	Uncharacterized protein		EISQSPAWS		E	I	S	Q	S	P	A	W	S	I
(P)EISQSPFWV(F)	1092.5360	A0A194XF63	9HELO	Zn(2)-C6 fungal-type domain-containing protein		EISQSPFWV		E	I	S	Q	S	P	F	W	V	F
(S)EISQSPVWG(D)	1002.4891	A0A370DC54	9GAMM	Ion-translocating oxidoreductase complex subunit D		EISQSPVWG		E	I	S	Q	S	P	V	W	G	D
(Y)EISQSPVWS(T)	1032.4997	A0A3E1E175	9BACT	Uncharacterized protein		EISQSPVWS		E	I	S	Q	S	P	V	W	S	T
(K)EISQSRGWN(L)	1076.5119	A0A382AAS5	9ZZZZ	N-acetyltransferase domain-containing protein (Fragment)		EISQSRGWN		E	I	S	Q	S	R	G	W	N	L
(Q)QISQSRYWG(D)	1124.5483	A0A0P9EBD8	9ARCH	Pyruvate synthase subunit PorC		QISQSRYWG		Q	I	S	Q	S	R	Y	W	G	D
(S)EISQSRTWS(G)	1093.5273	A0A0D3LVV0	9TELE	Recombination activating protein 2 (Fragment)		EISQSRTWS		E	I	S	Q	S	R	T	W	S	G
(N)EISQSSDWS(Y)	1038.4374	A0A1I7B9N5	9FLAO	Uncharacterized protein		EISQSSDWS		E	I	S	Q	S	S	D	W	S	Y
(Y)QISQSSSWS(G)	1009.4585	A0A3Q3XB56	MOLML	Uncharacterized protein		QISQSSSWS		Q	I	S	Q	S	S	S	W	S	G
(G)QISQSTSWS(T)	1023.4742	C9S7E6	VERA1	Predicted protein		QISQSTSWS		Q	I	S	Q	S	T	S	W	S	T
(N)EISQTAEWN(K)	1077.4847	A0A2A8ECH3	BACCE	Uncharacterized protein		EISQTAEWN		E	I	S	Q	T	A	E	W	N	K
(Q)QISQTDKWS(I)	1092.5320	B3RXB6	TRIAD	Uncharacterized protein		QISQTDKWS		Q	I	S	Q	T	D	K	W	S	I
(S)EISQTIMW(I)	1007.4866	A0A5N4B6P4	PHOPY	RFX-type winged-helix domain-containing protein		EISQTIMW		E	I	S	Q	T	I	M	W		I
(E)EISQTLAWN(D)	1061.5262	A0A553PQ08	TIGCA	Uncharacterized protein (Fragment)		EISQTLAWN		E	I	S	Q	T	L	A	W	N	D
(S)QISQTLTWV(P)	1075.5782	A0A061H657	9BASI	Uncharacterized protein		QISQTLTWV		Q	I	S	Q	T	L	T	W	V	P
(Y)QISQTNEWN(V)	1119.5065	A0A078APV2	STYLE	Peroxisomal membrane protein 2		QISQTNEWN		Q	I	S	Q	T	N	E	W	N	V
(D)QISQTNGWG(Y)	990.4639	A0A2U2M7L7	9LACO	Phage tail family protein		QISQTNGWG		Q	I	S	Q	T	N	G	W	G	Y
(Y)QISQTPGWS(H)	1003.4843	A0A2S6GHP9	9PSEU	Propionyl-CoA carboxylase alpha chain		QISQTPGWS		Q	I	S	Q	T	P	G	W	S	H
(K)QISQTRNW(D)	1032.5221	A0A1W4XC79	AGRPL	MOXD1 homolog 1		QISQTRNW		Q	I	S	Q	T	R	N	W		D
(T)EISQTRSWS(V)	1093.5273	A0A5S3WV24	9GAMM	Uncharacterized protein		EISQTRSWS		E	I	S	Q	T	R	S	W	S	V
(K)QISQTRSWN(G)	1119.5541	T1FW95	HELRO	Uncharacterized protein		QISQTRSWN		Q	I	S	Q	T	R	S	W	N	G
(K)QISQTSDWV(R)	1063.5055	A0A502BF38	9BACI	DegV family protein		QISQTSDWV		Q	I	S	Q	T	S	D	W	V	R
(L)EISQTSVWS(L)	1036.4946	A0A4D6WIW7	9FLOR	Photosystem I reaction center subunit PsaK		EISQTSVWS		E	I	S	Q	T	S	V	W	S	L
(P)EISQTTGWS(T)	1008.4633	A0A1H2FWX8	9PSEU	Cyanate permease		EISQTTGWS		E	I	S	Q	T	T	G	W	S	T
(G)EISQTTRWN(D)	1134.5538	A0A671XGF1	SPAAU	Uncharacterized protein		EISQTTRWN		E	I	S	Q	T	T	R	W	N	D
(S)QISWASRW(D)	1033.5214	A0A1W4WPF0	AGRPL	Transmembrane 9 superfamily member		QISWASRW		Q	I	S	W	A	S	R	W		D
(G)QISWSKDWS(P)	1136.5371	A0A0S8CSE0	9DELT	Glycogen phosphorylase		QISWSKDWS		Q	I	S	W	S	K	D	W	S	P
(M)EISWSKVWS(G)	1121.5626	A0A6G1KBV2	9PLEO	Uncharacterized protein		EISWSKVWS		E	I	S	W	S	K	V	W	S	G
(P)EISWSLFWS(A)	1154.5517	A0A2G2L249	9GAMM	Uncharacterized protein		EISWSLFWS		E	I	S	W	S	L	F	W	S	A
(A)EISWSQGWV(R)	1091.5156	A0A356FHC1	9MICO	Uncharacterized protein		EISWSQGWV		E	I	S	W	S	Q	G	W	V	R
(A)QISWSRYWG(W)	1182.5691	A0A1G6LE13	9BACI	Cytochrome c-type biogenesis protein CcsB		QISWSRYWG		Q	I	S	W	S	R	Y	W	G	W
(G)EISWSSAWG(E)	1022.4578	A0A0J6CVA9	9BACI	Cysteine--tRNA ligase		EISWSSAWG		E	I	S	W	S	S	A	W	G	E
(G)EISWSSSWG(E)	1038.4527	A0A4U1MA73	9BACI	Cysteine--tRNA ligase		EISWSSSWG		E	I	S	W	S	S	S	W	G	E
(M)EISWSSRWG(Q)	1107.5218	A0A365Y563	9BACT	Energy transducer TonB		EISWSSRWG		E	I	S	W	S	S	R	W	G	Q
(K)EISWSSSWV(S)	1080.4997	A0A423VS73	9PEZI	Uncharacterized protein		EISWSSSWV		E	I	S	W	S	S	S	W	V	S
(Q)EISWSTMWG(I)	1096.4768	A0A415SAR4	RUMGN	ABC transporter ATP-binding protein		EISWSTMWG		E	I	S	W	S	T	M	W	G	I
(Q)EISWSTMWV(L)	1138.5238	A0A413JJ70	CLOSY	ABC transporter ATP-binding protein		EISWSTMWV		E	I	S	W	S	T	M	W	V	L
(G)QISWSTDWS(P)	1109.4898	A0A0S8AN76	9DELT	Glycogen phosphorylase		QISWSTDWS		Q	I	S	W	S	T	D	W	S	P
(S)EISWSTGWG(P)	1022.4578	A0A6I3BGQ7	9ACTN	Uncharacterized protein		EISWSTGWG		E	I	S	W	S	T	G	W	G	P
(G)QISWTKFWV(N)	1194.6306	A0A1T4SXR9	9BACT	RHS repeat-associated core domain-containing protein		QISWTKFWV		Q	I	S	W	T	K	F	W	V	N
(G)EISWTKNWS(W)	1150.5527	A0A445DCG5	ARAHY	Uncharacterized protein		EISWTKNWS		E	I	S	W	T	K	N	W	S	W
(V)EISWTNTWN(N)	1150.5164	A0A4Z0W488	9BACT	BMP family ABC transporter substrate-binding protein		EISWTNTWN		E	I	S	W	T	N	T	W	N	N
(Q)QISWTRFWV(H)	1222.6368	A0A383VS84	TETOB	RING-CH-type domain-containing protein		QISWTRFWV		Q	I	S	W	T	R	F	W	V	H
(V)EISWTTDWG(S)	1094.4789	A0A6A6R7T1	9PEZI	Uncharacterized protein		EISWTTDWG		E	I	S	W	T	T	D	W	G	S
(E)QISYGDAW(V)	939.4207	A0A482V671	9CUCU	ATP-binding cassette sub-family A member 3-like (Fragment)		QISYGDAW		Q	I	S	Y	G	D	A	W		V
(M)EISYSAGWN(L)	1026.4527	A0A3D3L5I6	9BACT	Uncharacterized protein		EISYSAGWN		E	I	S	Y	S	A	G	W	N	L
(D)QISYSDAWV(H)	1068.4997	A0A6A6R1L4	9PEZI	Uncharacterized protein		QISYSDAWV		Q	I	S	Y	S	D	A	W	V	H
(D)QISYSDEWV(T)	1126.5051	A0A2N5MG73	9BACI	Uncharacterized protein		QISYSDEWV		Q	I	S	Y	S	D	E	W	V	T
(M)QISYSKAWN(M)	1096.5422	A0A3B9PW15	9FIRM	Glycosyl transferase		QISYSKAWN		Q	I	S	Y	S	K	A	W	N	M
(G)EISYSKGWS(Q)	1056.4997	A0A1H8BFI6	9FIRM	Uncharacterized protein		EISYSKGWS		E	I	S	Y	S	K	G	W	S	Q
(M)QISYSKYWN(R)	1188.5684	T1J784	STRMM	Uncharacterized protein		QISYSKYWN		Q	I	S	Y	S	K	Y	W	N	R
(K)EISYSKYWS(W)	1162.5415	A0A0C3B6P6	9AGAM	USP7_ICP0_bdg domain-containing protein		EISYSKYWS		E	I	S	Y	S	K	Y	W	S	W
(N)EISYSLTWN(Y)	1112.5259	A0A2I0FVI3	9GAMM	Fimbrial protein FimD		EISYSLTWN		E	I	S	Y	S	L	T	W	N	Y
(F)EISYSNAWG(T)	1026.4527	A0A1G4KKB9	9SACH	LANO_0G16468g1_1		EISYSNAWG		E	I	S	Y	S	N	A	W	G	T
(V)EISYSNRWG(T)	1111.5167	A0A669CHM5	ORENI	Uncharacterized protein		EISYSNRWG		E	I	S	Y	S	N	R	W	G	T
(H)EISYSNDWV(Y)	1112.4895	A0A520LDW6	9BACT	YHYH protein		EISYSNDWV		E	I	S	Y	S	N	D	W	V	Y
(R)QISYSPEWV(D)	1108.5310	A0A1D1VKK0	RAMVA	Uncharacterized protein		QISYSPEWV		Q	I	S	Y	S	P	E	W	V	D
(E)QISYSPEWG(F)	1066.4840	A0A1G7A7W1	9BACT	YD repeat-containing protein		QISYSPEWG		Q	I	S	Y	S	P	E	W	G	F
(L)EISYSQEWV(N)	1140.5208	A0A5E4JR89	9ARCH	Uncharacterized protein		EISYSQEWV		E	I	S	Y	S	Q	E	W	V	N
(A)EISYSQTWG(R)	1070.4789	A0A524IZ98	9CHLR	Uncharacterized protein		EISYSQTWG		E	I	S	Y	S	Q	T	W	G	R
(G)QISYSRNWN(L)	1167.5541	A0A2N0TSK8	9FLAO	Exo-poly-alpha-D-galacturonosidase		QISYSRNWN		Q	I	S	Y	S	R	N	W	N	L
(M)QISYSSGWN(L)	1041.4636	A0A1G9XUA0	9FIRM	ModE molybdate transport repressor domain-containing protein		QISYSSGWN		Q	I	S	Y	S	S	G	W	N	L
(D)QISYSSTWG(G)	1028.4684	B8DZ28	DICTD	N-terminal methylation motif domain protein		QISYSSTWG		Q	I	S	Y	S	S	T	W	G	G
(D)EISYSSSWS(A)	1045.4473	Q19Q14	9DIPT	Proteasome activator-like (Fragment)		EISYSSSWS		E	I	S	Y	S	S	S	W	S	A
(S)QISYSSFWV(P)	1116.5360	A0A662X2H1	9STRA	Uncharacterized protein		QISYSSFWV		Q	I	S	Y	S	S	F	W	V	P
(R)EISYSTVWN(T)	1098.5102	A0A0G9KIY3	9PROT	Uncharacterized protein		EISYSTVWN		E	I	S	Y	S	T	V	W	N	T
(H)QISYSTGWG(D)	998.4578	A0A1I0HXA0	9FIRM	Uncharacterized Sugar-binding Domain (Fragment)		QISYSTGWG		Q	I	S	Y	S	T	G	W	G	D
(K)EISYTAFWV(T)	1115.5408	Q90X46	DANRE	G-protein coupled receptor 161		EISYTAFWV		E	I	S	Y	T	A	F	W	V	T
(H)EISYTDAWV(Y)	1083.4993	A0A2E7FNI9	9BACT	Uncharacterized protein		EISYTDAWV		E	I	S	Y	T	D	A	W	V	Y
(S)EISYTDNWS(G)	1114.4687	A0A1E4QYP1	9BACI	Uncharacterized protein		EISYTDNWS		E	I	S	Y	T	D	N	W	S	G
(F)EISYTDRWS(G)	1156.5269	A0A1L4D169	9PROT	Uncharacterized protein		EISYTDRWS		E	I	S	Y	T	D	R	W	S	G
(L)EISYTKAWS(K)	1084.5310	X1HRU2	9ZZZZ	HTH lysR-type domain-containing protein		EISYTKAWS		E	I	S	Y	T	K	A	W	S	K
(K)QISYTKVWS(T)	1111.5782	A0A135WKC1	9FLAO	Streptothricin acetyltransferase		QISYTKVWS		Q	I	S	Y	T	K	V	W	S	T
(N)EISYTKWWN(N)	1226.5840	A0A4R0P650	9SPHI	Uncharacterized protein		EISYTKWWN		E	I	S	Y	T	K	W	W	N	N
(Q)EISYTLNWS(V)	1112.5259	A0A1J5FDM8	9BACT	Uncharacterized protein		EISYTLNWS		E	I	S	Y	T	L	N	W	S	V
(F)QISYTPDWN(A)	1123.5055	A0A3A5GLB1	9DELT	Peptidase_M28 domain-containing protein		QISYTPDWN		Q	I	S	Y	T	P	D	W	N	A
(G)EISYTPTWV(Y)	1095.5357	A0A353T5X6	9FIRM	Poly-gamma-glutamate biosynthesis protein		EISYTPTWV		E	I	S	Y	T	P	T	W	V	Y
(F)EISYTQVWS(E)	1112.5259	D7DCA8	STAHD	Inner-membrane translocator		EISYTQVWS		E	I	S	Y	T	Q	V	W	S	E
(V)QISYTQTWN(V)	1140.5320	A0A449BL36	9MOLU	Uncharacterized protein		QISYTQTWN		Q	I	S	Y	T	Q	T	W	N	V
(R)EISYTRHWS(E)	1178.5589	A0A5Q4G6G8	9GAMM	GGDEF domain-containing protein		EISYTRHWS		E	I	S	Y	T	R	H	W	S	E
(V)EISYTRRWS(V)	1197.6011	A0A651HNL4	9BACT	Sugar transferase		EISYTRRWS		E	I	S	Y	T	R	R	W	S	V
(A)QISYTRVWS(P)	1139.5844	A0A2U3KYW8	9BACT	TonB-dependent receptor		QISYTRVWS		Q	I	S	Y	T	R	V	W	S	P
(D)EISYTRSWG(G)	1098.5214	A0A1H2K2M4	9ACTN	Uncharacterized protein		EISYTRSWG		E	I	S	Y	T	R	S	W	G	G
(M)QISYTSAWS(L)	1042.4840	A0A0V8QC72	9FIRM	MobA		QISYTSAWS		Q	I	S	Y	T	S	A	W	S	L
(Y)QISYTSSWN(N)	1085.4898	A5C1R4	VITVI	Uncharacterized protein		QISYTSSWN		Q	I	S	Y	T	S	S	W	N	N
(K)EISYTTFWV(T)	1145.5514	A0A3N0Y715	ANAGA	G-protein coupled receptor 161		EISYTTFWV		E	I	S	Y	T	T	F	W	V	T
(A)QISYTTTWV(G)	1098.5466	A0A1G7NUV4	9BACT	Uncharacterized protein		QISYTTTWV		Q	I	S	Y	T	T	T	W	V	G
(A)QITFSADWS(E)	1054.4840	E3R084	COLGM	Uncharacterized protein		QITFSADWS		Q	I	T	F	S	A	D	W	S	E
(G)EITFSDWWN(K)	1197.5211	A0A6B9VJM0	9POTV	49 kDa proteinase		EITFSDWWN		E	I	T	F	S	D	W	W	N	K
(G)EITFSDSWS(V)	1071.4629	A0A520RVN5	9GAMM	Tetratricopeptide repeat protein		EITFSDSWS		E	I	T	F	S	D	S	W	S	V
(T)EITFSDQW(N)	1025.4575	A0A067R5V3	ZOONE	Uncharacterized protein		EITFSDQW		E	I	T	F	S	D	Q	W		N
(P)QITFSDKWS(L)	1111.5419	A0A359KAX8	ALTSX	Uncharacterized protein		QITFSDKWS		Q	I	T	F	S	D	K	W	S	L
(E)EITFSKEWS(G)	1126.5415	A0A5E8NN01	WEICO	DNA topoisomerase I		EITFSKEWS		E	I	T	F	S	K	E	W	S	G
(H)QITFSKEWN(N)	1152.5684	I7LX38	TETTS	Transmembrane protein, putative		QITFSKEWN		Q	I	T	F	S	K	E	W	N	N
(F)EITFSKGWS(A)	1054.5204	A0A5C3R0I8	9AGAR	Glucooligosaccharide oxidase		EITFSKGWS		E	I	T	F	S	K	G	W	S	A
(S)EITFSKHWV(I)	1146.5942	A0A2G2L738	9GAMM	NADH-quinone oxidoreductase subunit N		EITFSKHWV		E	I	T	F	S	K	H	W	V	I
(G)EITFSLKWN(L)	1137.5939	A0A3Q7JVU7	SOLLC	Fe2OG dioxygenase domain-containing protein		EITFSLKWN		E	I	T	F	S	L	K	W	N	L
(L)QITFSLNWV(V)	1107.5833	A0A2K3QPN9	9HYPO	Metal resistance protein YCF1 (Fragment)		QITFSLNWV		Q	I	T	F	S	L	N	W	V	V
(N)EITFSNVWG(V)	1052.5047	G8X949	FLACA	Phosphoglycerol transferase		EITFSNVWG		E	I	T	F	S	N	V	W	G	V
(L)QITFSNFWV(P)	1141.5677	A0A2X3GVA1	9LIST	Polysaccharide biosynthesis protein		QITFSNFWV		Q	I	T	F	S	N	F	W	V	P
(E)QITFSNAWG(V)	1023.4894	A0A136HZX8	9ALTE	Sulfatase (Fragment)		QITFSNAWG		Q	I	T	F	S	N	A	W	G	V
(E)EITFSNAWG(V)	1024.4734	A0A1W9HHD2	9PROT	Sulfatase domain-containing protein		EITFSNAWG		E	I	T	F	S	N	A	W	G	V
(V)EITFSPVWS(P)	1065.5251	A0A2D6SNB8	9ARCH	Aromatic ring hydroxylase		EITFSPVWS		E	I	T	F	S	P	V	W	S	P
				known AKH		QITFSTGW		Q	I	T	F	S	P	S	W					Cimle-AKH
(L)QITFSQAWV(S)	1079.5520	A0A4S8I1R0	9BACT	Beta-lactamase family protein		QITFSQAWV		Q	I	T	F	S	Q	A	W	V	S
(T)QITFSQRWG(G)	1122.5691	A0A1W9QTK4	9BACT	Uncharacterized protein		QITFSQRWG		Q	I	T	F	S	Q	R	W	G	G
(G)EITFSQSWN(I)	1111.5055	A0A0K8JK12	9FIRM	UPF0229 protein P22_3730		EITFSQSWN		E	I	T	F	S	Q	S	W	N	I
(P)QITFSRSWV(P)	1123.5895	A0A2L0WQF5	CARMA	Adipokinetic hormone/corazonin-related peptide		QITFSRSWV		Q	I	T	F	S	R	S	W	V	P
(A)QITFSRDWS(G)	1139.5480	B3XXJ7	BOMMO	Adipokinetic hormone-3		QITFSRDWS		Q	I	T	F	S	R	D	W	S	G
(I)QITFSRVWG(N)	1093.5789	A0A268E1F5	9BACI	Conjugal transfer protein TraB		QITFSRVWG		Q	I	T	F	S	R	V	W	G	N
				known AKH		QITFSRDWSG		Q	I	T	F	S	R	D	W	S	G			AKH III
(L)EITFSSGWN(D)	1040.4684	A0A094B6Y7	9PEZI	BTB domain-containing protein		EITFSSGWN		E	I	T	F	S	S	G	W	N	D
(P)QITFSTDWG(Q)	1054.4840	P0DQF5	ETHRU	U-scoloptoxin(22)-Er1a		QITFSTDWG		Q	I	T	F	S	T	D	W	G	Q
(S)EITFTDEWV(R)	1139.5255	A0A3C1DGD4	9ACTN	Glyco_hydro_18 domain-containing protein (Fragment)		EITFTDEWV		E	I	T	F	T	D	E	W	V	R
(R)EITFTDYWV(R)	1173.5463	A0A543IU82	9ACTN	Putative ABC transport system permease protein		EITFTDYWV		E	I	T	F	T	D	Y	W	V	R
(K)QITFTDAWN(G)	1095.5106	A0A3L6M5W3	9RHOO	SPASM domain-containing protein		QITFTDAWN		Q	I	T	F	T	D	A	W	N	G
(Y)EITFTDEWG(A)	1097.4786	A0A0F9U7G8	9ZZZZ	Uncharacterized protein		EITFTDEWG		E	I	T	F	T	D	E	W	G	A
(M)EITFTDDWG(G)	1083.4629	A0A2E4BN22	9FLAO	VWFA domain-containing protein		EITFTDDWG		E	I	T	F	T	D	D	W	G	G
(R)EITFTLAWS(T)	1067.5408	A0A2G6LYX5	9BACT	4-hydroxy-3-methylbut-2-enyl diphosphate reductase		EITFTLAWS		E	I	T	F	T	L	A	W	S	T
(S)EITFTLAWV(A)	1079.5772	A0A2E5EM21	9BACT	Membrane-bound O-acyltransferase family protein		EITFTLAWV		E	I	T	F	T	L	A	W	V	A
(G)QITFTLDWG(D)	1080.5360	A0A537JEM0	9BACT	Uncharacterized protein		QITFTLDWG		Q	I	T	F	T	L	D	W	G	D
(E)EITFTNAWG(V)	1038.4891	G3J0P8	METTV	Sulfatase		EITFTNAWG		E	I	T	F	T	N	A	W	G	V
(S)EITFTPEWG(R)	1079.5044	A0A5Q2QC80	9GAMM	Isoleucine--tRNA ligase		EITFTPEWG		E	I	T	F	T	P	E	W	G	R
(D)EITFTPMWN(S)	1138.5238	A0A1E7KPF3	9ACTN	Sugar ABC transporter permease		EITFTPMWN		E	I	T	F	T	P	M	W	N	S
(A)EITFTPKWV(I)	1120.6037	A0A0P0C962	9BACT	Uncharacterized protein		EITFTPKWV		E	I	T	F	T	P	K	W	V	I
				known AKH		QITFTPNW		Q	I	T	F	T	P	N	W					Polae-HrTH
(T)EITFTQTWG(H)	1082.5153	A0A1Q2U028	9SYNE	Nitroreductase family protein		EITFTQTWG		E	I	T	F	T	Q	T	W	G	H
(G)QITFTQYWS(I)	1173.5575	E2N7G5	9BACE	Uncharacterized protein		QITFTQYWS		Q	I	T	F	T	Q	Y	W	S	I
(G)EITFTQSWN(V)	1125.5211	A0A1M6F981	9FIRM	UPF0229 protein SAMN02745170_01408		EITFTQSWN		E	I	T	F	T	Q	S	W	N	V
(D)EITFTREWV(T)	1180.5997	A0A226CYW6	FOLCA	RNA-directed DNA polymerase from mobile element jockey		EITFTREWV		E	I	T	F	T	R	E	W	V	T
(A)QITFTREWV(T)	1179.6157	A0A226DID0	FOLCA	Uncharacterized protein		QITFTREWV		Q	I	T	F	T	R	E	W	V	T
(R)EITFTSVWN(P)	1096.5310	A0A5E6ME92	9BACT	Partial DNA translocase FtsK (Fragment)		EITFTSVWN		E	I	T	F	T	S	V	W	N	P
(F)EITFTSDWS(S)	1085.4786	A0A497LGW7	9ARCH	Uncharacterized protein		EITFTSDWS		E	I	T	F	T	S	D	W	S	S
(G)EITFTTAWS(K)	1055.5044	A0A1E7EN51	9STRA	Uncharacterized protein		EITFTTAWS		E	I	T	F	T	T	A	W	S	K
(T)EITMSAVWV(A)	1035.5179	A0A1G2FYK6	9BACT	Transporter		EITMSAVWV		E	I	T	M	S	A	V	W	V	A
(F)EITMSDVWV(W)	1079.5078	A0A2W6VLC3	9MICO	DUF2469 domain-containing protein		EITMSDVWV		E	I	T	M	S	D	V	W	V	W
(E)EITMSDGWV(N)	1037.4608	A0A520JU61	9EURY	Nitroreductase		EITMSDGWV		E	I	T	M	S	D	G	W	V	N
(E)EITMSDEWV(N)	1109.4820	A0A482UYC7	9EURY	Nitroreductase domain-containing protein		EITMSDEWV		E	I	T	M	S	D	E	W	V	N
(E)EITMSDTWG(A)	1039.4401	A0A1I4Y081	9FLAO	Prolyl oligopeptidase family protein		EITMSDTWG		E	I	T	M	S	D	T	W	G	A
(F)EITMSDAWV(W)	1051.4765	A0LV65	ACIC1	Uncharacterized protein		EITMSDAWV		E	I	T	M	S	D	A	W	V	W
(E)EITMSLSWG(K)	1023.4816	A0A5R8W1R5	9GAMM	TonB-dependent receptor		EITMSLSWG		E	I	T	M	S	L	S	W	G	K
(L)EITMSRFWS(P)	1156.5456	N6V535	9RHIZ	Histidinol-phosphate aminotransferase		EITMSRFWS		E	I	T	M	S	R	F	W	S	P
(K)EITMSRFWV(L)	1168.5819	F6BH89	THEXL	Regulatory protein MarR		EITMSRFWV		E	I	T	M	S	R	F	W	V	L
(P)EITMSRKWS(V)	1137.5721	A0A5J9WMP0	9POAL	Protein kinase domain-containing protein (Fragment)		EITMSRKWS		E	I	T	M	S	R	K	W	S	V
(Q)EITMTARWV(Q)	1106.5663	S8EXK8	FOMPI	FHA domain-containing protein		EITMTARWV		E	I	T	M	T	A	R	W	V	Q
(F)EITMTDVWV(W)	1093.5234	A0A0F0LSR2	9MICO	DUF2469 domain-containing protein		EITMTDVWV		E	I	T	M	T	D	V	W	V	W
(K)QITMTDAWS(H)	1052.4717	A0A3D4IQY6	9BACT	Uncharacterized protein (Fragment)		QITMTDAWS		Q	I	T	M	T	D	A	W	S	H
(Q)EITMTLAWS(L)	1051.5129	A0A0L9UW74	PHAAN	Uncharacterized protein		EITMTLAWS		E	I	T	M	T	L	A	W	S	L
(I)EITMTQNWN(K)	1136.5041	A0A3D4EFT2	9FIRM	CarD family transcriptional regulator		EITMTQNWN		E	I	T	M	T	Q	N	W	N	K
(A)EITQSAGWV(P)	990.4891	A0A6G1KNK6	9PLEO	Uncharacterized protein		EITQSAGWV		E	I	T	Q	S	A	G	W	V	P
(R)EITQSDEWV(M)	1106.5000	A0A432YP44	9GAMM	Thiol:disulfide interchange protein DsbD		EITQSDEWV		E	I	T	Q	S	D	E	W	V	M
(R)EITQSLAWN(E)	1061.5262	A0A1D2XA82	9GAMM	Acetyl-CoA carboxylase carboxyltransferase subunit		EITQSLAWN		E	I	T	Q	S	L	A	W	N	E
(F)EITQSLYWS(A)	1126.5415	A0A1I8HXW1	9PLAT	Ion_trans domain-containing protein		EITQSLYWS		E	I	T	Q	S	L	Y	W	S	A
(N)EITQSLTWN(L)	1091.5368	A0A251T9F0	HELAN	Putative viral movement protein		EITQSLTWN		E	I	T	Q	S	L	T	W	N	L
(T)QITQSLGWV(G)	1031.5520	A0A497Q152	THOAR	Uncharacterized protein		QITQSLGWV		Q	I	T	Q	S	L	G	W	V	G
(L)QITQSLNW(L)	989.5051	A0A653DGP6	CALMS	Uncharacterized protein		QITQSLNW		Q	I	T	Q	S	L	N	W		L
(L)QITQSLNWV(V)	1088.5735	G1XDC0	ARTOA	Uncharacterized protein		QITQSLNWV		Q	I	T	Q	S	L	N	W	V	V
(E)QITQSPGWN(D)	1030.4952	A0A516RJA4	STRST	HD domain-containing protein		QITQSPGWN		Q	I	T	Q	S	P	G	W	N	D
(H)QITQSRGWV(I)	1074.5691	A0A080K1I4	9NEIS	AraC-type DNA-binding domain-containing protein		QITQSRGWV		Q	I	T	Q	S	R	G	W	V	I
(S)EITQSRKWG(I)	1104.5796	U1GFM6	ENDPU	PCI domain-containing protein		EITQSRKWG		E	I	T	Q	S	R	K	W	G	I
(T)EITQSRSWS(V)	1093.5273	A0A0F4QZU6	9GAMM	Uncharacterized protein		EITQSRSWS		E	I	T	Q	S	R	S	W	S	V
(Q)QITQSSVWN(S)	1062.5214	A0A6I7DDN1	9GAMM	Iron ABC transporter substrate-binding protein		QITQSSVWN		Q	I	T	Q	S	S	V	W	N	S
(E)EITQSSDWN(K)	1079.4640	A0A2E2VDZ5	9BACT	Peptidase_M23 domain-containing protein		EITQSSDWN		E	I	T	Q	S	S	D	W	N	K
(A)EITQSSEWG(T)	1036.4582	A0A1V6K341	9BACT	Tim44-like domain protein		EITQSSEWG		E	I	T	Q	S	S	E	W	G	T
(K)EITQSSSWG(P)	994.4476	A0A2D9I7C4	9FLAO	Uncharacterized protein		EITQSSSWG		E	I	T	Q	S	S	S	W	G	P
(L)EITQSTRWG(I)	1077.5323	A0A166BP98	9AGAM	MFS general substrate transporter		EITQSTRWG		E	I	T	Q	S	T	R	W	G	I
(D)QITQSTDWS(K)	1065.4847	A0A1G6D6D5	9FIRM	Stage 0 sporulation protein A homolog		QITQSTDWS		Q	I	T	Q	S	T	D	W	S	K
(A)EITQTDVWG(Y)	1048.4946	A0A4Q6ABV4	9DELT	TonB-dependent receptor		EITQTDVWG		E	I	T	Q	T	D	V	W	G	Y
(A)QITQTDVWG(Y)	1047.5106	A0A3A8IA58	9DELT	TonB-dependent receptor		QITQTDVWG		Q	I	T	Q	T	D	V	W	G	Y
(T)EITQTIMW(I)	1021.5023	A0A0T6B8X3	9SCAR	RFX-type winged-helix domain-containing protein		EITQTIMW		E	I	T	Q	T	I	M	W		I
(L)QITQTLAWV(V)	1059.5833	C3Y9D8	BRAFL	Uncharacterized protein		QITQTLAWV		Q	I	T	Q	T	L	A	W	V	V
(Q)QITQTLEWV(R)	1117.5888	A0A368L112	9BURK	DNA-protecting protein DprA		QITQTLEWV		Q	I	T	Q	T	L	E	W	V	R
(D)EITQTLEWN(G)	1133.5473	A0A6I2GIU5	9LACT	DUF1858 domain-containing protein		EITQTLEWN		E	I	T	Q	T	L	E	W	N	G
(E)QITQTLNWV(V)	1102.5891	A0A0V0RLR4	9BILA	Multidrug resistance-associated protein 1 (Fragment)		QITQTLNWV		Q	I	T	Q	T	L	N	W	V	V
(L)QITQTLNW(L)	1003.5207	U4UEV9	DENPD	Uncharacterized protein		QITQTLNW		Q	I	T	Q	T	L	N	W		L
(E)QITQTLSWV(V)	1075.5782	A0A6I3FMS4	9ACTN	MFS transporter		QITQTLSWV		Q	I	T	Q	T	L	S	W	V	V
(E)EITQTLSWS(T)	1064.5259	A0A5C3R021	9AGAR	Uncharacterized protein		EITQTLSWS		E	I	T	Q	T	L	S	W	S	T
(F)EITQTLYWS(T)	1140.5572	A0A267EM21	9PLAT	Ion_trans domain-containing protein		EITQTLYWS		E	I	T	Q	T	L	Y	W	S	T
(P)EITQTNAWS(Y)	1049.4898	A0A3P1BQ07	9BACT	TonB-dependent receptor		EITQTNAWS		E	I	T	Q	T	N	A	W	S	Y
(N)EITQTNKWN(V)	1133.5586	A0A5B9Y591	9MOLU	Uncharacterized protein		EITQTNKWN		E	I	T	Q	T	N	K	W	N	V
(L)QITQTPHWV(Y)	1109.5738	N2JCV6	9PSED	Uncharacterized protein		QITQTPHWV		Q	I	T	Q	T	P	H	W	V	Y
(K)EITQTQWWN(K)	1205.5586	A0A3T0RR78	9PROT	Chloramphenicol acetyltransferase		EITQTQWWN		E	I	T	Q	T	Q	W	W	N	K
(V)QITQTQRWV(L)	1159.6218	A0A3S0JH94	9BURK	EAL domain-containing protein		QITQTQRWV		Q	I	T	Q	T	Q	R	W	V	L
(T)EITQTSAWV(Q)	1034.5153	A0A437A8W3	9PEZI	Uncharacterized protein		EITQTSAWV		E	I	T	Q	T	S	A	W	V	Q
(Y)EITQTSEWS(Q)	1080.4844	A0A226P6D6	COLVI	Uncharacterized protein (Fragment)		EITQTSEWS		E	I	T	Q	T	S	E	W	S	Q
(L)QITWSRSWV(L)	1162.6004	A0A1D6PDQ7	MAIZE	Catalytic/ hydrolase		QITWSRSWV		Q	I	T	W	S	R	S	W	V	L
(A)QITWSRFWG(W)	1180.5898	A0A5B0CR14	9BACL	C-type cytochrome biogenesis protein CcsB		QITWSRFWG		Q	I	T	W	S	R	F	W	G	W
(E)QITWSPRWN(H)	1187.5956	A0A212MGS3	ZYGBA	Lactoylglutathione lyase		QITWSPRWN		Q	I	T	W	S	P	R	W	N	H
(Y)EITWSPSWV(M)	1104.5360	A0A401P2N8	SCYTO	Uncharacterized protein		EITWSPSWV		E	I	T	W	S	P	S	W	V	M
(I)QITWTLTWS(W)	1135.5782	A0A537IAZ2	9ARCH	Uncharacterized protein		QITWTLTWS		Q	I	T	W	T	L	T	W	S	W
(V)EITWTPAWN(K)	1117.5313	A0A4P5T8M3	9BACT	Fe-S assembly SUF system protein		EITWTPAWN		E	I	T	W	T	P	A	W	N	K
(A)QITWTRFWG(W)	1194.6055	A0A1I4IM79	9BACI	Cytochrome c-type biogenesis protein CcsB		QITWTRFWG		Q	I	T	W	T	R	F	W	G	W
(G)EITWTRTWN(F)	1206.5902	A0A327HN28	9EURY	Uncharacterized protein		EITWTRTWN		E	I	T	W	T	R	T	W	N	F
(G)EITWTSDWG(N)	1094.4789	A0A2D9XSD5	9BACT	Cysteine--tRNA ligase		EITWTSDWG		E	I	T	W	T	S	D	W	G	N
(E)EITYAYCW(A)	1048.4444	A0A1W4XKV6	AGRPL	hormone-sensitive lipase isoform X1		EITYAYCW		E	I	T	Y	A	Y	C	W		A
(Y)QITYSDAWS(S)	1070.4789	A0A1Y5H2V9	9GAMM	Uncharacterized protein		QITYSDAWS		Q	I	T	Y	S	D	A	W	S	S
(L)QITYSKCW(E)	1028.4870	A0A5N4B2J2	PHOPY	DNA polymerase epsilon catalytic subunit		QITYSKCW		Q	I	T	Y	S	K	C	W		E
(L)EITYSKDWG(K)	1098.5102	A0A660U8C9	9SPIR	Uncharacterized protein		EITYSKDWG		E	I	T	Y	S	K	D	W	G	K
(T)QITYSKYWN(A)	1202.5840	A0A6F7NW62	HAECO	Uncharacterized protein		QITYSKYWN		Q	I	T	Y	S	K	Y	W	N	A
(E)EITYSLGWG(A)	1025.4938	R5BN98	9BACE	BACON domain-containing protein		EITYSLGWG		E	I	T	Y	S	L	G	W	G	A
(D)QITYSNVWV(A)	1109.5626	A0A4R3HMV8	9RHIZ	Vanadium chloroperoxidase		QITYSNVWV		Q	I	T	Y	S	N	V	W	V	A
(N)QITYSPFWN(S)	1155.5469	A0A090ALU0	9GAMM	PAS domain S-box		QITYSPFWN		Q	I	T	Y	S	P	F	W	N	S
(N)EITYSPMWN(E)	1140.5030	A0A087BIF0	9BIFI	Putative adenine-specific methylase		EITYSPMWN		E	I	T	Y	S	P	M	W	N	E
(A)QITYSPGWG(R)	1008.4785	A0A2A9NFX9	9AGAR	Uncharacterized protein		QITYSPGWG		Q	I	T	Y	S	P	G	W	G	R
(D)EITYSQAWS(L)	1084.4946	A0A5E8VL88	9BRAD	Acyl-CoA synthetase		EITYSQAWS		E	I	T	Y	S	Q	A	W	S	L
(G)EITYSSDWG(A)	1057.4473	A0A0G0GQT4	9BACT	LTD domain-containing protein		EITYSSDWG		E	I	T	Y	S	S	D	W	G	A
(D)EITYSSMWN(E)	1130.4823	A0A087EHR9	9BIFI	Putative adenine-specific methylase		EITYSSMWN		E	I	T	Y	S	S	M	W	N	E
(S)EITYSSTWS(E)	1073.4786	A0A2H1VE01	SPOFR	SFRICE_011285		EITYSSTWS		E	I	T	Y	S	S	T	W	S	E
(P)QITYSSVW(Q)	983.4833	A0A1W4WCP6	AGRPL	uncharacterized protein LOC108734611 isoform X2		QITYSSVW		Q	I	T	Y	S	S	V	W		Q
(F)EITYSTDWN(S)	1128.4844	A0A3B1DAE9	9ZZZZ	TPR_REGION domain-containing protein		EITYSTDWN		E	I	T	Y	S	T	D	W	N	S
(S)EITYSTTWG(K)	1057.4837	B3SC32	TRIAD	Uncharacterized protein		EITYSTTWG		E	I	T	Y	S	T	T	W	G	K
(S)EITYSTNWS(I)	1100.4895	A0A0D0BXL0	9AGAR	Unplaced genomic scaffold GYMLUscaffold_67, whole genome shotgun sequence		EITYSTNWS		E	I	T	Y	S	T	N	W	S	I
				known AKH		QITYSTGW		Q	I	T	Y	S	T	G	W					Nicve-AKH
(A)EITYTAGWS(V)	1027.4731	E8UYY5	TERSS	Uncharacterized protein		EITYTAGWS		E	I	T	Y	T	A	G	W	S	V
(G)EITYTAKWV(K)	1110.5830	A0A351TQ84	9FIRM	Uncharacterized protein (Fragment)		EITYTAKWV		E	I	T	Y	T	A	K	W	V	K
(R)QITYTDTWN(I)	1141.5160	A0A2A5GQD1	9FLAO	GNAT family N-acetyltransferase		QITYTDTWN		Q	I	T	Y	T	D	T	W	N	I
(V)QITYTDNWG(T)	1097.4898	A0A254SP10	9BACT	WYL domain-containing protein		QITYTDNWG		Q	I	T	Y	T	D	N	W	G	T
(N)QITYTKDWG(E)	1111.5419	A0A2M9YY77	9LEPT	Adenylate cyclase		QITYTKDWG		Q	I	T	Y	T	K	D	W	G	E
(H)EITYTKHWN(I)	1191.5793	A0A0W0Z909	9GAMM	Uncharacterized protein		EITYTKHWN		E	I	T	Y	T	K	H	W	N	I
(G)EITYTNKWG(I)	1111.5419	A0A411B795	9CAUD	Uncharacterized protein		EITYTNKWG		E	I	T	Y	T	N	K	W	G	I
(E)EITYTPTWV(H)	1109.5514	A0A6I6DEP0	9FIRM	Capsule biosynthesis protein capA		EITYTPTWV		E	I	T	Y	T	P	T	W	V	H
(Y)EITYTPHWS(K)	1133.5262	A0A414FW10	9BACE	Uncharacterized protein		EITYTPHWS		E	I	T	Y	T	P	H	W	S	K
(L)QITYTRRWV(G)	1222.6691	A0A2S2NR17	SCHGA	Uncharacterized protein (Fragment)		QITYTRRWV		Q	I	T	Y	T	R	R	W	V	G
(G)EITYTSSWS(R)	1073.4786	A0A1Y2UG44	9PEZI	Carrier domain-containing protein		EITYTSSWS		E	I	T	Y	T	S	S	W	S	R
(I)QITYTSWWG(Q)	1141.5313	A0A1R0ZRY1	9BACL	Cu_amine_oxidN1 domain-containing protein		QITYTSWWG		Q	I	T	Y	T	S	W	W	G	Q
(F)EITYTTEWG(N)	1099.4942	A0A251X6L4	9GAMM	Uncharacterized protein		EITYTTEWG		E	I	T	Y	T	T	E	W	G	N
(K)EITYTTKWS(K)	1128.5572	A0A2J6LL63	LACSA	Uncharacterized protein		EITYTTKWS		E	I	T	Y	T	T	K	W	S	K
(D)ELDFTSAW(V)	968.4360	A0A067QSX0	ZOONE	GAS2-like protein 1		ELDFTSAW		E	L	D	F	T	S	A	W		V
(E)QLDFSIRW(I)	1064.5524	A0A1Y1M0E6	PHOPY	Uncharacterized protein		QLDFSIRW		Q	L	D	F	S	I	R	W		I
(I)ELDQGDGW(T)	919.3792	A0A1W4X5Q7	AGRPL	formin-binding protein 1-like isoform X3		ELDQGDGW		E	L	D	Q	G	D	G	W		T
(T)ELDQSLMW(L)	1021.4659	A0A653BS52	CALMS	HECT domain-containing protein		ELDQSLMW		E	L	D	Q	S	L	M	W		L
(L)ELDQANGW(D)	932.4108	A0A653DPG9	CALMS	LsmAD domain-containing protein		ELDQANGW		E	L	D	Q	A	N	G	W		D
(I)QLHFAARW(I)	1028.5425	A0A1W4WM55	AGRPL	discoidin domain-containing receptor 2-like		QLHFAARW		Q	L	H	F	A	A	R	W		I
(V)QLHFAAKW(L)	1000.5363	D6WFT6	TRICA	Uncharacterized protein		QLHFAAKW		Q	L	H	F	A	A	K	W		L
(L)QLHFASRW(I)	1044.5374	A0A653DTV8	CALMS	F5/8 type C domain-containing protein		QLHFASRW		Q	L	H	F	A	S	R	W		I
(L)QLHFGADW(R)	973.4526	A0A653C857	CALMS	Uncharacterized protein		QLHFGADW		Q	L	H	F	G	A	D	W		R
(S)QLHFSDGWG(K)	1046.4690	A0A3Q0I973	PHODC	uncharacterized protein LOC103714781 isoform X4		QLHFSDGWG		Q	L	H	F	S	D	G	W	G	K
(C)QLHFSKKWV(K)	1172.6575	A0A0R1J5H8	LACDL	Lipase		QLHFSKKWV		Q	L	H	F	S	K	K	W	V	K
(E)ELHFSLSW(G)	1018.4993	D2A1S1	TRICA	Protein abnormal spindle-like Protein		ELHFSLSW		E	L	H	F	S	L	S	W		G
(E)ELHFSLSWG(G)	1075.5207	D2A1S1	TRICA	Protein abnormal spindle-like Protein		ELHFSLSWG		E	L	H	F	S	L	S	W	G	G
(A)ELHFSLGWV(Q)	1087.5571	A0A6G2JKI7	9BACT	Tetratricopeptide repeat protein		ELHFSLGWV		E	L	H	F	S	L	G	W	V	Q
(E)ELHFSNTWG(L)	1090.4952	A0A1Q9JN16	9FIRM	M18 family aminopeptidase		ELHFSNTWG		E	L	H	F	S	N	T	W	G	L
(A)ELHFSNKWN(K)	1174.5640	Q1UZN7	PELUQ	Uncharacterized protein		ELHFSNKWN		E	L	H	F	S	N	K	W	N	K
(T)ELHFSPVWG(V)	1071.5258	A0A1D9MHZ7	9ACTO	Sodium-dependent transporter		ELHFSPVWG		E	L	H	F	S	P	V	W	G	V
(I)QLHFSQGWN(L)	1116.5221	M7NUP8	PNEMU	Component of oligomeric Golgi complex 4		QLHFSQGWN		Q	L	H	F	S	Q	G	W	N	L
(N)ELHFSQSWG(R)	1090.4952	A0A3L5TV81	MYTGA	Uncharacterized protein (Fragment)		ELHFSQSWG		E	L	H	F	S	Q	S	W	G	R
(G)ELHFSRFWS(H)	1208.5847	B8CXI1	HALOH	Magnesium transporter MgtE		ELHFSRFWS		E	L	H	F	S	R	F	W	S	H
(N)QLHFSSFWG(L)	1108.5211	A0A5B7B1J5	DAVIN	Glutamate receptor		QLHFSSFWG		Q	L	H	F	S	S	F	W	G	L
(I)QLHFSTVWG(R)	1074.5367	A0A5Q3DWS1	GIBFU	Uncharacterized protein		QLHFSTVWG		Q	L	H	F	S	T	V	W	G	R
(L)ELHFTDRWN(Y)	1217.5698	A0A0G2F9P5	9PEZI	Phospholipase		ELHFTDRWN		E	L	H	F	T	D	R	W	N	Y
(F)ELHFTKTWS(Y)	1148.5735	A0A3B5LNR1	9TELE	Transient receptor potential cation channel, subfamily A, member 1b		ELHFTKTWS		E	L	H	F	T	K	T	W	S	Y
(N)ELHFTLSWS(H)	1119.5469	A0A3D8H9S8	9BACT	DUF1016 domain-containing protein		ELHFTLSWS		E	L	H	F	T	L	S	W	S	H
(G)ELHFTLVWV(Q)	1143.6197	A0A2R3IKS8	PSEAI	Uncharacterized protein		ELHFTLVWV		E	L	H	F	T	L	V	W	V	Q
(I)QLHFTPVWN(D)	1141.5789	A0A653K9V4	9GAMM	Type IV secretion protein Rhs		QLHFTPVWN		Q	L	H	F	T	P	V	W	N	D
(K)ELHFTPGWV(C)	1085.5415	A0A5K7ZH60	9DELT	Uncharacterized protein		ELHFTPGWV		E	L	H	F	T	P	G	W	V	C
(H)QLHFTPEWG(F)	1114.5316	A0A2M9APW0	9BACT	Uncharacterized protein		QLHFTPEWG		Q	L	H	F	T	P	E	W	G	F
(E)ELHFTRAWV(R)	1158.6055	A0A6G6WTW4	9RHIZ	DUF2244 domain-containing protein		ELHFTRAWV		E	L	H	F	T	R	A	W	V	R
(E)ELHFTRGWV(Q)	1144.5898	A0A537PG17	9PROT	DUF2244 domain-containing protein		ELHFTRGWV		E	L	H	F	T	R	G	W	V	Q
(W)QLHFTRGWN(S)	1158.5803	A0A535EX65	9CHLR	Uncharacterized protein (Fragment)		QLHFTRGWN		Q	L	H	F	T	R	G	W	N	S
(G)QLHFTSSWN(S)	1119.5218	A0A2S4KQF5	9HYPO	Nonribosomal peptide synthetase		QLHFTSSWN		Q	L	H	F	T	S	S	W	N	S
(E)ELHFTSSWS(V)	1093.4949	A0A098EJE8	9BACL	Oxygen sensor protein DosP		ELHFTSSWS		E	L	H	F	T	S	S	W	S	V
(D)QLHFTSFWG(L)	1122.5367	A0A444GJ33	ENSVE	Uncharacterized protein		QLHFTSFWG		Q	L	H	F	T	S	F	W	G	L
(V)QLHMSDFWS(G)	1150.4986	A0A1Q9DTS9	SYMMI	ATP-binding cassette sub-family B member 10, mitochondrial		QLHMSDFWS		Q	L	H	M	S	D	F	W	S	G
(S)ELHMSDVWV(I)	1115.5190	A0A2G6D8J4	9PROT	Lipoprotein-releasing system transmembrane subunit LolC		ELHMSDVWV		E	L	H	M	S	D	V	W	V	I
(A)QLHMSTSWS(Q)	1076.4830	A0A4D8Y078	SALSN	Nuclear pore complex protein Nup205		QLHMSTSWS		Q	L	H	M	S	T	S	W	S	Q
(P)ELHMSLAWS(Y)	1073.5084	A0A3N5H6Y5	9DELT	Uncharacterized protein		ELHMSLAWS		E	L	H	M	S	L	A	W	S	Y
(F)ELHMTKGWS(-)	1088.5193	A0A5C7NZE0	9ACTN	Uncharacterized protein		ELHMTKGWS		E	L	H	M	T	K	G	W	S	-
(L)ELHMTQRWN(A)	1214.5735	E1SUK8	FERBD	Uncharacterized protein		ELHMTQRWN		E	L	H	M	T	Q	R	W	N	A
(L)QLHMSLNWN(I)	1142.5411	A0A2P2NZH3	RHIMU	Uncharacterized protein		QLHMSLNWN		Q	L	H	M	S	L	N	W	N	I
(A)QLHQSAVWS(T)	1055.5269	A0A1D8IPU8	9GAMM	Uncharacterized protein		QLHQSAVWS		Q	L	H	Q	S	A	V	W	S	T
(G)ELHQSDEWV(N)	1142.5113	I0QQC9	9GAMM	ABC transporter		ELHQSDEWV		E	L	H	Q	S	D	E	W	V	N
(L)ELHQSDTWV(G)	1114.5164	A0A4D6LSE1	VIGUN	Ephrin_rec_like domain-containing protein		ELHQSDTWV		E	L	H	Q	S	D	T	W	V	G
(V)QLHQSLGWV(P)	1067.5633	A0A2N3V5I2	9NOCA	Putative MFS family arabinose efflux permease		QLHQSLGWV		Q	L	H	Q	S	L	G	W	V	P
(P)ELHQSLRWS(A)	1155.5905	A0A4Q7X9N9	9ACTN	Regulatory ArsR family protein		ELHQSLRWS		E	L	H	Q	S	L	R	W	S	A
(Q)QLHQSLVWS(P)	1097.5738	V8NLL2	OPHHA	Transporter (Fragment)		QLHQSLVWS		Q	L	H	Q	S	L	V	W	S	P
(H)QLHQSLAWS(G)	1069.5425	A0A2A9NAT0	9AGAR	Uncharacterized protein (Fragment)		QLHQSLAWS		Q	L	H	Q	S	L	A	W	S	G
(I)QLHQSNDWN(K)	1141.5021	A0A3C0I2I8	9GAMM	Osmotically inducible protein C		QLHQSNDWN		Q	L	H	Q	S	N	D	W	N	K
(I)ELHQSPDWS(D)	1098.4851	A0A241W7T3	9GAMM	Type IV secretion protein Rhs		ELHQSPDWS		E	L	H	Q	S	P	D	W	S	D
(S)ELHQSPDWN(V)	1125.4960	F4C5Z6	SPHS2	Uncharacterized protein		ELHQSPDWN		E	L	H	Q	S	P	D	W	N	V
(D)QLHQSQEWS(L)	1142.5225	A0A385FWX6	ARTSP	Conjugative transfer protein TraG		QLHQSQEWS		Q	L	H	Q	S	Q	E	W	S	L
(G)QLHQSRYWN(E)	1231.5967	A0A6A6B453	9PEZI	Aldo_ket_red domain-containing protein		QLHQSRYWN		Q	L	H	Q	S	R	Y	W	N	E
(R)ELHQSTGWS(A)	1044.4745	A0A3S1Z4A7	9RHIZ	Uncharacterized protein		ELHQSTGWS		E	L	H	Q	S	T	G	W	S	A
(K)QLHQTKHWN(W)	1191.6018	A0A1T2CU07	SOVGS	Cytochrome C		QLHQTKHWN		Q	L	H	Q	T	K	H	W	N	W
(G)QLHQTLFWG(Q)	1129.5789	A0A0Q4XWA6	9BURK	Histidine kinase		QLHQTLFWG		Q	L	H	Q	T	L	F	W	G	Q
(A)ELHQTLTWS(C)	1114.5527	A0A087Y8E1	POEFO	PR/SET domain 15		ELHQTLTWS		E	L	H	Q	T	L	T	W	S	C
(P)ELHQTLEWV(L)	1154.5840	A0A2D4BXS7	PYTIN	Uncharacterized protein		ELHQTLEWV		E	L	H	Q	T	L	E	W	V	L
(L)QLHQTLGWN(W)	1096.5534	A0A0C1QVQ2	9CYAN	Uncharacterized protein		QLHQTLGWN		Q	L	H	Q	T	L	G	W	N	W
(E)QLHQTNYWN(Y)	1203.5541	I1ICU6	BRADI	SMN domain-containing protein		QLHQTNYWN		Q	L	H	Q	T	N	Y	W	N	Y
(E)QLHQTNYWS(Y)	1176.5432	J3LG37	ORYBR	SMN domain-containing protein		QLHQTNYWS		Q	L	H	Q	T	N	Y	W	S	Y
(E)QLHQTNFWN(Y)	1187.5592	A0A3B6QGK8	WHEAT	Uncharacterized protein		QLHQTNFWN		Q	L	H	Q	T	N	F	W	N	Y
(I)ELHQTPDWS(D)	1112.5007	N9GG02	ACIBA	DUF4329 domain-containing protein		ELHQTPDWS		E	L	H	Q	T	P	D	W	S	D
(I)ELHQTQDWS(D)	1143.5065	A0A5J5Z7I7	ACIBA	Type IV secretion protein Rhs		ELHQTQDWS		E	L	H	Q	T	Q	D	W	S	D
(I)ELHQTSGWV(G)	1056.5109	A0A0K9H8W5	9BACI	Iron reductase		ELHQTSGWV		E	L	H	Q	T	S	G	W	V	G
(E)QLHQTSYWN(Y)	1176.5432	A0A0E0CQ60	9ORYZ	SMN domain-containing protein		QLHQTSYWN		Q	L	H	Q	T	S	Y	W	N	Y
(C)ELHQTTEWG(A)	1100.5007	A0A354FBV8	9FIRM	Ribonuclease J		ELHQTTEWG		E	L	H	Q	T	T	E	W	G	A
(E)ELHQTTEWV(E)	1142.5477	A0A2V9PUF3	9BACT	Uncharacterized protein		ELHQTTEWV		E	L	H	Q	T	T	E	W	V	E
(Q)ELHWSPRWN(L)	1224.5909	A0A4Z0QX80	9FIRM	CDP-glucose 4,6-dehydratase		ELHWSPRWN		E	L	H	W	S	P	R	W	N	L
(T)QLHWSQFWV(I)	1230.6055	A0A2G7GRG0	9CHRO	GNAT family N-acetyltransferase		QLHWSQFWV		Q	L	H	W	S	Q	F	W	V	I
(A)QLHWSQHWS(P)	1208.5596	A0A2S0LDM3	9FLAO	TonB-dependent receptor		QLHWSQHWS		Q	L	H	W	S	Q	H	W	S	P
(F)QLHWSQKWS(D)	1199.5956	A0A2M8J9Y5	9FLAO	TonB-dependent receptor		QLHWSQKWS		Q	L	H	W	S	Q	K	W	S	D
(A)ELHWSSGWV(P)	1100.5160	H6WBL3	9CAUD	Uncharacterized protein		ELHWSSGWV		E	L	H	W	S	S	G	W	V	P
(K)QLHWTVTW(-)	1070.5418	A0A139WJ95	TRICA	Protein AMN1 homolog-like protein		QLHWTVTW		Q	L	H	W	T	V	T	W		-
(Y)QLHWTQKWN(L)	1240.6222	A0A519NJF7	FLASP	TonB-dependent receptor		QLHWTQKWN		Q	L	H	W	T	Q	K	W	N	L
(Y)QLHWTQKWS(E)	1213.6113	A0A519MY49	FLASP	TonB-dependent receptor		QLHWTQKWS		Q	L	H	W	T	Q	K	W	S	E
(A)QLHWTQRWS(P)	1241.6174	L1P9P2	9FLAO	TonB-dependent receptor		QLHWTQRWS		Q	L	H	W	T	Q	R	W	S	P
(A)ELHYSAAWG(G)	1033.4738	A0A1D9H4P8	9BURK	2OG-Fe(II) oxygenase		ELHYSAAWG		E	L	H	Y	S	A	A	W	G	G
(T)ELHYSANWV(S)	1118.5265	A0A5J5JSM1	9MICO	O-antigen ligase family protein		ELHYSANWV		E	L	H	Y	S	A	N	W	V	S
(P)ELHYSDDWS(R)	1151.4640	A0A5F1HCI0	9ESCH	ABC transporter ATP-binding protein		ELHYSDDWS		E	L	H	Y	S	D	D	W	S	R
(Y)QLHYSLDWS(L)	1148.5371	A0A198GK02	9GAMM	Succinyl-diaminopimelate desuccinylase		QLHYSLDWS		Q	L	H	Y	S	L	D	W	S	L
(K)QLHYSLKWN(S)	1188.6160	A0A0H5C3S3	CYBJN	Uncharacterized protein		QLHYSLKWN		Q	L	H	Y	S	L	K	W	N	S
(G)QLHYSLTWN(G)	1161.5687	E2NES4	9BACE	Uncharacterized protein		QLHYSLTWN		Q	L	H	Y	S	L	T	W	N	G
(P)QLHYSNYWV(Q)	1209.5687	E6TTI1	BACCJ	Lipolytic protein G-D-S-L family		QLHYSNYWV		Q	L	H	Y	S	N	Y	W	V	Q
(G)QLHYSRHWS(D)	1213.5861	A0A1J5IEY8	9DELT	Uncharacterized protein		QLHYSRHWS		Q	L	H	Y	S	R	H	W	S	D
(P)QLHYSSSWN(S)	1121.5010	A0A022R1U9	ERYGU	NAC domain-containing protein		QLHYSSSWN		Q	L	H	Y	S	S	S	W	N	S
(Y)ELHYSTGWG(N)	1049.4687	B6GC89	9ACTN	Tat pathway signal sequence domain protein		ELHYSTGWG		E	L	H	Y	S	T	G	W	G	N
(S)QLHYSVKW(A)	1060.5574	A0A067QUP4	ZOONE	Uncharacterized protein (Fragment)		QLHYSVKW		Q	L	H	Y	S	V	K	W		A
(H)ELHYTLFWS(N)	1195.5782	A0A3M2AYV4	9BACT	DUF1559 domain-containing protein		ELHYTLFWS		E	L	H	Y	T	L	F	W	S	N
(A)QLHYTLGWG(I)	1074.5367	A0A1J5M3F0	9FLAO	Uncharacterized protein		QLHYTLGWG		Q	L	H	Y	T	L	G	W	G	I
(T)QLHYTPMWN(F)	1189.5459	A0A496CEK8	9BACT	SusC/RagA family TonB-linked outer membrane protein		QLHYTPMWN		Q	L	H	Y	T	P	M	W	N	F
(P)QLHYTQYWN(Y)	1252.5745	A0A4W3IJE7	CALMI	TNFR-Cys domain-containing protein		QLHYTQYWN		Q	L	H	Y	T	Q	Y	W	N	Y
(P)ELHYTQYWN(Y)	1253.5586	R0L534	ANAPL	Tumor necrosis factor receptor superfamily member 6B (Fragment)		ELHYTQYWN		E	L	H	Y	T	Q	Y	W	N	Y
(S)ELHYTQFWN(Y)	1237.5636	V9L1U0	CALMI	Tumor necrosis factor receptor superfamily, member 6b		ELHYTQFWN		E	L	H	Y	T	Q	F	W	N	Y
(C)QLHYTRKWN(K)	1245.6487	Q6FJR3	CANGA	CULLIN_2 domain-containing protein		QLHYTRKWN		Q	L	H	Y	T	R	K	W	N	K
(P)ELHYTRYWN(Y)	1281.6011	A0A3M0J4M1	HIRRU	Uncharacterized protein		ELHYTRYWN		E	L	H	Y	T	R	Y	W	N	Y
(A)QLHYTSKWG(C)	1119.5582	A0A433B5J1	HYPSQ	Class I SAM-dependent methyltransferase		QLHYTSKWG		Q	L	H	Y	T	S	K	W	G	C
(K)ELHYTSEWV(K)	1163.5368	A0A5N7ZAZ0	FLASP	FAD-dependent oxidoreductase		ELHYTSEWV		E	L	H	Y	T	S	E	W	V	K
(D)ELHYTSTWN(A)	1150.5164	A0A369GVI2	9HYPO	Uncharacterized protein		ELHYTSTWN		E	L	H	Y	T	S	T	W	N	A
(L)ELKFGKQW(G)	1035.5622	D2A364	TRICA	Exosome complex component RRP45		ELKFGKQW		E	L	K	F	G	K	Q	W		G
(N)QLKFSWKW(-)	1122.6095	A0A346RK80	9CUCU	ATP synthase protein 8		QLKFSWKW		Q	L	K	F	S	W	K	W		-
(T)QLKFSRNW(G)	1078.5792	A0A2P8YPB4	BLAGE	Odorant receptor		QLKFSRNW		Q	L	K	F	S	R	N	W		G
(S)QLKFSKIW(K)	1049.6142	D6WFB6	TRICA	Uncharacterized protein		QLKFSKIW		Q	L	K	F	S	K	I	W		K
(I)ELKMGWKW(Q)	1077.5550	A0A2P8XWQ4	BLAGE	Uncharacterized protein		ELKMGWKW		E	L	K	M	G	W	K	W		Q
(S)QLKQTVVW(K)	1001.5778	A0A6G7SFA6	9CUCU	UDP-glycosyltransferase		QLKQTVVW		Q	L	K	Q	T	V	V	W		K
(K)QLKQGKHW(S)	1024.5687	A0A5N4B7Z8	PHOPY	Uncharacterized protein		QLKQGKHW		Q	L	K	Q	G	K	H	W		S
(Q)QLKWAVQW(S)	1058.5782	A0A2P8XCW5	BLAGE	Mediator of RNA polymerase II transcription subunit 14		QLKWAVQW		Q	L	K	W	A	V	Q	W		S
(C)ELKYTWRW(L)	1181.6102	A0A2P8XWG3	BLAGE	LRRCT domain-containing protein		ELKYTWRW		E	L	K	Y	T	W	R	W		L
(K)ELKYSVSW(K)	1011.5146	A0A067RFZ6	ZOONE	Uncharacterized protein (Fragment)		ELKYSVSW		E	L	K	Y	S	V	S	W		K
(Q)ELNFSAEWS(L)	1082.4789	A0A1A9UDM1	GLOAU	Uncharacterized protein		ELNFSAEWS		E	L	N	F	S	A	E	W	S	L
(A)QLNFSAGW(G)	922.4417	P08379	LOCMI	Adipokinetic prohormone type 2		QLNFSAGW		Q	L	N	F	S	A	G	W		G
(A)QLNFSAGWG(R)	979.4632	P08379	LOCMI	Adipokinetic prohormone type 2		QLNFSAGWG		Q	L	N	F	S	A	G	W	G	R
				known AKH		QLNFSAGW		Q	L	N	F	S	A	G	W					Lom-AKH II	Locmi-AKH II
(K)ELNFSAHWS(Q)	1090.4952	A0A1A9EZX3	9GAMM	Uncharacterized protein		ELNFSAHWS		E	L	N	F	S	A	H	W	S	Q
(Q)ELNFSAKWV(I)	1093.5677	A0A439DJS1	9PEZI	Dyp-type peroxidase		ELNFSAKWV		E	L	N	F	S	A	K	W	V	I
(S)ELNFSASWN(R)	1067.4793	Q6VZT8	CNPV	CNPV059 putative serpin		ELNFSASWN		E	L	N	F	S	A	S	W	N	R
(L)QLNFSASWG(D)	1009.4738	A0A2K6FKN6	PROCO	Uncharacterized protein		QLNFSASWG		Q	L	N	F	S	A	S	W	G	D
(Q)ELNFSATWG(K)	1024.4734	I2JWJ3	DEKBR	Eukaryotic translation initiation factor 3 subunit E		ELNFSATWG		E	L	N	F	S	A	T	W	G	K
(D)QLNFSAVWV(R)	1063.5571	A0A168KIX4	9BACL	Luciferase		QLNFSAVWV		Q	L	N	F	S	A	V	W	V	R
(K)ELNFSAVWS(G)	1052.5047	A0A510IT31	9GAMM	Uncharacterized protein		ELNFSAVWS		E	L	N	F	S	A	V	W	S	G
(L)QLNFSDTWS(S)	1097.4898	J2RDG8	9PSED	Glucose-6-phosphate 1-dehydrogenase		QLNFSDTWS		Q	L	N	F	S	D	T	W	S	S
(T)QLNFSKDWG(L)	1094.5265	A0A3S5JNM6	9FLAO	GHMP kinase		QLNFSKDWG		Q	L	N	F	S	K	D	W	G	L
(G)QLNFSKDWN(V)	1151.5480	A0A5C0VFH7	9SPHI	SusC/RagA family TonB-linked outer membrane protein		QLNFSKDWN		Q	L	N	F	S	K	D	W	N	V
(I)ELNFSKNWV(E)	1136.5735	A0A1K1NUY4	9FLAO	Uncharacterized protein		ELNFSKNWV		E	L	N	F	S	K	N	W	V	E
(E)QLNFSKNWN(N)	1150.5640	A0A088F1C6	9SPHI	Uncharacterized protein		QLNFSKNWN		Q	L	N	F	S	K	N	W	N	N
(L)QLNFSKNWS(N)	1123.5531	A0A0Q0V000	9SPHI	Uncharacterized protein		QLNFSKNWS		Q	L	N	F	S	K	N	W	S	N
(V)QLNFSKYWN(E)	1199.5844	A0A0F6QYT5	9CORY	Uncharacterized protein		QLNFSKYWN		Q	L	N	F	S	K	Y	W	N	E
(M)ELNFSLYWG(L)	1128.5360	A0A2V8BKI6	9BACT	Cytochrome-c peroxidase		ELNFSLYWG		E	L	N	F	S	L	Y	W	G	L
(F)ELNFSLFWG(L)	1112.5411	Q6LQ47	PHOPR	Uncharacterized protein		ELNFSLFWG		E	L	N	F	S	L	F	W	G	L
(M)ELNFSLKWN(L)	1150.5891	A0A373NHC4	9FIRM	Uncharacterized protein		ELNFSLKWN		E	L	N	F	S	L	K	W	N	L
(D)ELNFSLSWS(H)	1082.5153	K5YTG6	9BACT	Uncharacterized protein		ELNFSLSWS		E	L	N	F	S	L	S	W	S	H
(A)QLNFSNTWV(Y)	1108.5422	A0A2E9QRZ5	9DELT	ANAPC4_WD40 domain-containing protein		QLNFSNTWV		Q	L	N	F	S	N	T	W	V	Y
(K)ELNFSNKWV(G)	1136.5735	A0A5B8W7L0	9SPHI	DNA methylase		ELNFSNKWV		E	L	N	F	S	N	K	W	V	G
(A)QLNFSNFWG(A)	1112.5160	A0A0J9RUB9	DROSI	Odorant-binding protein 69a		QLNFSNFWG		Q	L	N	F	S	N	F	W	G	A
(S)ELNFSNVWG(Q)	1065.5000	A0A4R6XGK2	9GAMM	Periplasmic sensor diguanylate cyclase/phosphodiesterase		ELNFSNVWG		E	L	N	F	S	N	V	W	G	Q
(S)ELNFSPDWG(R)	1064.4684	A0A1F5FXZ4	9BACT	53EXOc domain-containing protein		ELNFSPDWG		E	L	N	F	S	P	D	W	G	R
(A)QLNFSPGW(G)	948.4574	A0A2P8Y4T1	BLAGE	Hypertrehalosaemic prohormone		QLNFSPGW		Q	L	N	F	S	P	G	W		G
(A)QLNFSPGWG(K)	1005.4789	Q23757	CALSI	Red pigment-concentrating prohormone		QLNFSPGWG		Q	L	N	F	S	P	G	W	G	K
				known AKH		QLNFSPGW		Q	L	N	F	S	P	G	W					Panbo-RPCH
				known AKH		QLNFSPGWGT		Q	L	N	F	S	P	G	W	G	T			new 8/22 cockroach
				known AKH		QLNFSPGWGT		Q	L	N	F	S	P	G	W	G	T			new 8/22 cockroach Hyp
				known AKH		QLNFSPNW		Q	L	N	F	S	P	N	W					Tem-HrTH Hyp	Tenmo-HrTH Hyp 08/22 cockroach
				known AKH		QLNFSPNW		Q	L	N	F	S	P	N	W					Tem-HrTH	Tenmo-HrTH
				known AKH		QLNFSPNWGN		Q	L	N	F	S	P	N	W	G	N			Declu-CC
				known AKH		QLNFSPNWGP		Q	L	N	F	S	P	N	W	G	P			Novel
				known AKH		QLNFSPSW		Q	L	N	F	S	P	S	W					Corpu-AKH
(-)QLNFSPNW(-)	1005.4789	P85570	CRYDW	Hypertrehalosaemic factor		QLNFSPNW		Q	L	N	F	S	P	N	W		-
(A)QLNFSPNWG(K)	1062.5003	A0A2R7WJF3	ONCFA	Uncharacterized protein		QLNFSPNWG		Q	L	N	F	S	P	N	W	G	K
(K)QLNFSPSWS(A)	1065.5000	A0A673IMY3	9TELE	Uncharacterized protein		QLNFSPSWS		Q	L	N	F	S	P	S	W	S	A
(L)QLNFSQYWG(V)	1142.5265	A0A3M0JI04	HIRRU	Phosphatidylinositol 3-kinase catalytic subunit type 3		QLNFSQYWG		Q	L	N	F	S	Q	Y	W	G	V
(R)ELNFSQVWN(A)	1136.5371	A5E0T8	LODEL	Spindle pole body component		ELNFSQVWN		E	L	N	F	S	Q	V	W	N	A
(N)QLNFSQSWV(S)	1108.5422	A0A211Z7Y4	9PROT	Uncharacterized protein		QLNFSQSWV		Q	L	N	F	S	Q	S	W	V	S
(P)ELNFSRSWV(D)	1137.5687	A0A1S3I3S8	LINUN	angiopoietin-related protein 2-like		ELNFSRSWV		E	L	N	F	S	R	S	W	V	D
(T)QLNFSRKWG(L)	1135.6007	A0A2E1E0B5	9FLAO	GHMP kinase		QLNFSRKWG		Q	L	N	F	S	R	K	W	G	L
(A)QLNFSRKWS(R)	1165.6113	G9YHA3	9FIRM	Histidine kinase		QLNFSRKWS		Q	L	N	F	S	R	K	W	S	R
(A)QLNFSRDWV(A)	1164.5796	A0A1F6A354	9BACT	Uncharacterized protein		QLNFSRDWV		Q	L	N	F	S	R	D	W	V	A
(A)QLNFSRTWG(F)	1108.5534	A0A1G4V2Q8	9FLAO	Uncharacterized protein		QLNFSRTWG		Q	L	N	F	S	R	T	W	G	F
(D)QLNFSSDWV(S)	1095.5106	A0A1H7N0U5	9LACT	DD-transpeptidase		QLNFSSDWV		Q	L	N	F	S	S	D	W	V	S
(G)QLNFSSAWN(S)	1066.4952	A0A1T5BXJ7	9SPHI	TonB-linked outer membrane protein, SusC/RagA family		QLNFSSAWN		Q	L	N	F	S	S	A	W	N	S
				known AKH		QLNFSSGW		Q	L	N	F	S	S	G	W					Nepci-AKH
(S)ELNFSSSWV(S)	1068.4997	A0A358N4T7	9BACT	Uncharacterized protein		ELNFSSSWV		E	L	N	F	S	S	S	W	V	S
(A)QLNFSTGW(G)	952.4523	P35807	SCHNI	Adipokinetic prohormone type 2		QLNFSTGW		Q	L	N	F	S	T	G	W		G
(-)QLNFSTGWG(R)	1009.4738	P35808	SCHGR	Adipokinetic prohormone type 2		QLNFSTGWG		Q	L	N	F	S	T	G	W	G	R
				known AKH		QLNFSTGW		Q	L	N	F	S	T	G	W					Scg-AKH II	Schgr-AKH II
				known AKH		QLNFSTGWGG		Q	L	N	F	S	T	G	W	G	G			Tenar-HrTH
(A)QLNFSTDW(G)	1010.4578	B8K1Y2	TRICA	AKH-I preprohormone		QLNFSTDW		Q	L	N	F	S	T	D	W		G
(A)QLNFSTDWG(K)	1067.4793	B8K1Y2	TRICA	AKH-I preprohormone		QLNFSTDWG		Q	L	N	F	S	T	D	W	G	K
				known AKH		QLNFSTDW		Q	L	N	F	S	T	D	W					Trica-AKH
(L)ELNFSTAWS(P)	1054.4840	A0A2E5AV17	9BACT	DUF1281_C domain-containing protein		ELNFSTAWS		E	L	N	F	S	T	A	W	S	P
(V)ELNFSTAWN(I)	1081.4949	A0A2N5PGK0	RUMGN	Uncharacterized protein		ELNFSTAWN		E	L	N	F	S	T	A	W	N	I
(S)ELNFSTRWN(H)	1166.5589	A0A1I7IYI3	9PROT	Uncharacterized protein		ELNFSTRWN		E	L	N	F	S	T	R	W	N	H
(D)ELNFSTSWG(F)	1040.4684	A0A0A2F4A7	9PORP	Uncharacterized protein		ELNFSTSWG		E	L	N	F	S	T	S	W	G	F
(D)QLNFSTNWN(N)	1123.5167	A0A2T5Y2R8	9SPHI	Uncharacterized protein		QLNFSTNWN		Q	L	N	F	S	T	N	W	N	N
(L)QLNFTAFWV(P)	1125.5728	W7CNI8	9LIST	Polysaccharide biosynthesis protein		QLNFTAFWV		Q	L	N	F	T	A	F	W	V	P
(P)ELNFTASWV(Q)	1066.5204	A0A3S9YWD7	9BURK	LysR family transcriptional regulator		ELNFTASWV		E	L	N	F	T	A	S	W	V	Q
(P)QLNFTASWV(F)	1065.5364	A0A3B3WQ41	9TELE	NIDO domain-containing protein		QLNFTASWV		Q	L	N	F	T	A	S	W	V	F
(L)QLNFTASWG(D)	1023.4894	D2HVC8	AILME	Uncharacterized protein (Fragment)		QLNFTASWG		Q	L	N	F	T	A	S	W	G	D
(P)ELNFTATWV(Q)	1080.5360	E3HI10	ACHXA	Bacterial regulatory helix-turn-helix protein, LysR family protein 103		ELNFTATWV		E	L	N	F	T	A	T	W	V	Q
(V)QLNFTATWV(F)	1079.5520	A0A0P7XUG7	SCLFO	NIDO domain-containing protein (Fragment)		QLNFTATWV		Q	L	N	F	T	A	T	W	V	F
(L)ELNFTATWG(D)	1038.4891	A0A2T7PZP8	POMCA	Uncharacterized protein		ELNFTATWG		E	L	N	F	T	A	T	W	G	D
(S)QLNFTDAWN(N)	1108.5058	A0A1T5JGK7	9BACT	Starch-binding associating with outer membrane		QLNFTDAWN		Q	L	N	F	T	D	A	W	N	N
(I)ELNFTDMWN(A)	1169.4932	A0A127AZP9	9BACT	Amino acid transporter		ELNFTDMWN		E	L	N	F	T	D	M	W	N	A
(G)QLNFTDRWG(V)	1136.5483	A0A397M9W8	9GAMM	Uncharacterized protein		QLNFTDRWG		Q	L	N	F	T	D	R	W	G	V
(L)QLNFTDSWN(A)	1124.5007	A0A5B7IR22	PORTR	Uncharacterized protein		QLNFTDSWN		Q	L	N	F	T	D	S	W	N	A
(L)ELNFTDTWG(D)	1082.4789	V4B628	LOTGI	Uncharacterized protein		ELNFTDTWG		E	L	N	F	T	D	T	W	G	D
(L)QLNFTDTWG(D)	1081.4949	K1PUS3	CRAGI	Uncharacterized protein		QLNFTDTWG		Q	L	N	F	T	D	T	W	G	D
(T)QLNFTDVWN(G)	1136.5371	D1W2D4	9BACT	Uncharacterized protein		QLNFTDVWN		Q	L	N	F	T	D	V	W	N	G
(A)ELNFTKEWG(I)	1123.5419	A0A317GV57	9BACT	OMP_b-brl_2 domain-containing protein		ELNFTKEWG		E	L	N	F	T	K	E	W	G	I
(Y)ELNFTKDWG(T)	1109.5262	A0A4Q0XLR9	9PROT	Uncharacterized protein		ELNFTKDWG		E	L	N	F	T	K	D	W	G	T
(N)QLNFTKKWN(D)	1178.6317	A0A2A4TD80	9FLAO	Uncharacterized protein		QLNFTKKWN		Q	L	N	F	T	K	K	W	N	D
(T)QLNFTKNWG(Q)	1107.5582	A0A0F9I3L1	9ZZZZ	Uncharacterized protein		QLNFTKNWG		Q	L	N	F	T	K	N	W	G	Q
(E)QLNFTKGWV(A)	1092.5837	A0A0D0AT38	9AGAM	Unplaced genomic scaffold CY34scaffold_530, whole genome shotgun sequence		QLNFTKGWV		Q	L	N	F	T	K	G	W	V	A
(S)QLNFTLKWV(S)	1148.6463	N8Y5I2	9GAMM	Uncharacterized protein		QLNFTLKWV		Q	L	N	F	T	L	K	W	V	S
(R)QLNFTLRWV(C)	1176.6524	A0A2V9YSX5	9BACT	Uncharacterized protein		QLNFTLRWV		Q	L	N	F	T	L	R	W	V	C
(A)ELNFTLSWN(P)	1123.5419	A0A3M1YZF5	9BACT	Cohesin domain-containing protein		ELNFTLSWN		E	L	N	F	T	L	S	W	N	P
(L)QLNFTLSWG(D)	1065.5364	M7BQN1	CHEMY	Uncharacterized protein (Fragment)		QLNFTLSWG		Q	L	N	F	T	L	S	W	G	D
(L)ELNFTLTWG(D)	1080.5360	H3AUB4	LATCH	KIAA0556		ELNFTLTWG		E	L	N	F	T	L	T	W	G	D
(L)QLNFTLTWG(D)	1079.5520	V9L2I1	CALMI	Uncharacterized protein (Fragment)		QLNFTLTWG		Q	L	N	F	T	L	T	W	G	D
(K)QLNFTNNWV(A)	1135.5531	A0A1R1YBL7	9FUNG	Alpha-1,3-mannosyltransferase CMT1		QLNFTNNWV		Q	L	N	F	T	N	N	W	V	A
(L)ELNFTNEWG(V)	1109.4898	A0A285NMB8	9BACI	L-rhamnulokinase		ELNFTNEWG		E	L	N	F	T	N	E	W	G	V
(W)ELNFTNDWG(H)	1095.4742	E5V777	9BACE	RagB/SusD family nutrient uptake outer membrane protein		ELNFTNDWG		E	L	N	F	T	N	D	W	G	H
(P)ELNFTPDWS(Q)	1108.4946	A0A074Y4G2	AURSE	Protein kinase domain-containing protein		ELNFTPDWS		E	L	N	F	T	P	D	W	S	Q
(A)ELNFTPKWV(T)	1133.5990	A0A0A8WZH4	9BACI	MutT/nudix family protein		ELNFTPKWV		E	L	N	F	T	P	K	W	V	T
(A)QLNFTPNWG(T)	1076.5160	P55319	LOCMI	Adipokinetic prohormone type 1		QLNFTPNWG		Q	L	N	F	T	P	N	W	G	T
				known AKH		QLNFTPNWGT		Q	L	N	F	T	P	N	W	G	T			Lom-AKH I	Locmi-AKH I
				known AKH		QLNFTPNWGS		Q	L	N	F	T	P	N	W	G	S			Phm-AKH	Phymo-AKH III
(A)QLNFTPNW(G)	1019.4945	A3RE77	TRICA	AKH-II preprohormone		QLNFTPNW		Q	L	N	F	T	P	N	W		G
				known AKH		QLNFTPNW		Q	L	N	F	T	P	N	W					Pyrap-AKH
				known AKH		QLNFTPSW		Q	L	N	F	T	P	S	W					Erysi-AKH
(K)ELNFTPTWS(K)	1094.5153	A0A444D2Q4	ENSVE	Uncharacterized protein		ELNFTPTWS		E	L	N	F	T	P	T	W	S	K
(A)QLNFTPWW(G)	1091.5309	P19872	LOCMI	Adipokinetic prohormone type 3		QLNFTPWW		Q	L	N	F	T	P	W	W		G
(A)QLNFTPWWG(K)	1148.5524	P19872	LOCMI	Adipokinetic prohormone type 3		QLNFTPWWG		Q	L	N	F	T	P	W	W	G	K
(S)QLNFTREWG(L)	1150.5640	A0A5J5IIH4	9BACT	SusC/RagA family TonB-linked outer membrane protein		QLNFTREWG		Q	L	N	F	T	R	E	W	G	L
(N)QLNFTSDWS(S)	1097.4898	C5PC63	COCP7	Kinesin, putative		QLNFTSDWS		Q	L	N	F	T	S	D	W	S	S
(T)ELNFTSKWG(L)	1081.5313	A0A3D3CTX3	9BACT	PorT family protein		ELNFTSKWG		E	L	N	F	T	S	K	W	G	L
(I)QLNFTSNWN(F)	1123.5167	A0A3D0VM03	9BACT	Uncharacterized protein		QLNFTSNWN		Q	L	N	F	T	S	N	W	N	F
(P)QLNFTSSWV(F)	1081.5313	A0A3B3TUX7	9TELE	NIDO domain-containing protein		QLNFTSSWV		Q	L	N	F	T	S	S	W	V	F
(L)QLNFTSSWG(D)	1039.4843	L8IP14	9CETA	Uncharacterized protein (Fragment)		QLNFTSSWG		Q	L	N	F	T	S	S	W	G	D
(L)QLNFTSTWG(D)	1053.5000	A0A1S3H550	LINUN	protein KIAA0556 isoform X4		QLNFTSTWG		Q	L	N	F	T	S	T	W	G	D
				known AKH		QLNFTPWW		Q	L	N	F	T	T	W	W					Lom-AKH III	Locmi-AKH III
(V)ELNMSAHWG(K)	1044.4567	A0A0J1B2U1	9TREE	Eukaryotic translation initiation factor 3 subunit E		ELNMSAHWG		E	L	N	M	S	A	H	W	G	K
(A)ELNMSASWV(K)	1036.4768	A0A4P9SBU0	9ACTN	Response regulator transcription factor		ELNMSASWV		E	L	N	M	S	A	S	W	V	K
(K)ELNMSADWV(A)	1064.4717	A0A0R2D8C5	9LACO	Uncharacterized protein		ELNMSADWV		E	L	N	M	S	A	D	W	V	A
(L)ELNMSDRWV(D)	1149.5357	A0A4R1L5I7	9BURK	DNA-binding transcriptional LysR family regulator		ELNMSDRWV		E	L	N	M	S	D	R	W	V	D
(F)ELNMSDVWV(W)	1092.5030	A0A6I2XME0	9ACTN	DUF2469 family protein		ELNMSDVWV		E	L	N	M	S	D	V	W	V	W
(A)QLNMSLDWV(N)	1105.5347	A0A524FYL8	9ARCH	Uncharacterized protein		QLNMSLDWV		Q	L	N	M	S	L	D	W	V	N
(R)ELNMSPAWV(A)	1046.4975	A0A6A4RME9	9RHOB	LysR family transcriptional regulator		ELNMSPAWV		E	L	N	M	S	P	A	W	V	A
(C)ELNMSPGWS(V)	1020.4455	A0A3P9CPM3	9CICH	SMYLE_N domain-containing protein		ELNMSPGWS		E	L	N	M	S	P	G	W	S	V
(F)QLNMSSTWS(T)	1053.4670	A0A2T2NUE7	CORCC	Acid protease (Fragment)		QLNMSSTWS		Q	L	N	M	S	S	T	W	S	T
(F)ELNMTDVWV(W)	1106.5187	A0A6I3D7Q2	9ACTN	DUF2469 family protein		ELNMTDVWV		E	L	N	M	T	D	V	W	V	W
(W)ELNMTDYWN(K)	1185.4881	A0A143ZQ39	9FIRM	Endo-1,4-beta-xylanase A		ELNMTDYWN		E	L	N	M	T	D	Y	W	N	K
(P)QLNMTLEWS(G)	1121.5296	A0A194QI28	PAPXU	Zinc carboxypeptidase A 1		QLNMTLEWS		Q	L	N	M	T	L	E	W	S	G
(H)QLNMTRDWV(V)	1162.5674	A0A558D2X2	9GAMM	DNA-binding protein		QLNMTRDWV		Q	L	N	M	T	R	D	W	V	V
(S)QLNMTRGWG(I)	1062.5149	A0A1E4SQU1	9ASCO	Kinase-like protein		QLNMTRGWG		Q	L	N	M	T	R	G	W	G	I
(K)ELNQGQWW(S)	1060.4847	A0A067QYG1	ZOONE	Uncharacterized protein		ELNQGQWW		E	L	N	Q	G	Q	W	W		S
(A)ELNQSARWS(T)	1090.5276	A0A2N3CE87	9PROT	Aspartyl beta-hydroxylase		ELNQSARWS		E	L	N	Q	S	A	R	W	S	T
(A)ELNQSAVWN(T)	1060.5058	B1VGZ7	CORU7	Site-specific DNA-methyltransferase (adenine-specific)		ELNQSAVWN		E	L	N	Q	S	A	V	W	N	T
(G)QLNQSDRWS(A)	1133.5334	A0A504YL29	FASGI	Coiled-coil domain-containing protein 6 (Fragment)		QLNQSDRWS		Q	L	N	Q	S	D	R	W	S	A
(V)ELNQSDAWS(L)	1049.4534	A0A1G0XNC8	9GAMM	Methyltranfer_dom domain-containing protein		ELNQSDAWS		E	L	N	Q	S	D	A	W	S	L
(Q)ELNQSLDWS(T)	1091.5004	A0A6B8SDD4	STAHO	5-oxoprolyl-peptidase		ELNQSLDWS		E	L	N	Q	S	L	D	W	S	T
(D)QLNQSLGWN(D)	1059.5218	A0A329YSX3	9MICC	ABC transporter permease		QLNQSLGWN		Q	L	N	Q	S	L	G	W	N	D
(N)QLNQSLEWV(A)	1116.5684	A0A559QIS9	9ALTE	Pantothenate synthetase		QLNQSLEWV		Q	L	N	Q	S	L	E	W	V	A
(N)QLNQSLNWV(K)	1101.5687	Q21LV6	SACD2	Pantothenate synthetase		QLNQSLNWV		Q	L	N	Q	S	L	N	W	V	K
(M)QLNQSLKWG(N)	1073.5738	A0A2P7Z2S2	9PEZI	Uncharacterized protein		QLNQSLKWG		Q	L	N	Q	S	L	K	W	G	N
(L)QLNQSLKWN(P)	1130.5953	A0A0D2BEB7	9EURO	Uncharacterized protein		QLNQSLKWN		Q	L	N	Q	S	L	K	W	N	P
(D)ELNQSNAWG(I)	1018.4588	A0A267DQ14	9PLAT	Uncharacterized protein		ELNQSNAWG		E	L	N	Q	S	N	A	W	G	I
(L)ELNQSNFWG(L)	1094.4901	A0A2Z2IXX3	CORST	Integrase catalytic domain-containing protein		ELNQSNFWG		E	L	N	Q	S	N	F	W	G	L
(M)ELNQSNSWN(Q)	1091.4752	A0A372LKA5	9BACI	DUF327 family protein		ELNQSNSWN		E	L	N	Q	S	N	S	W	N	Q
(S)ELNQSNVWN(N)	1103.5116	A0A2X0XQS8	LYSSH	ABC transporter substrate-binding protein		ELNQSNVWN		E	L	N	Q	S	N	V	W	N	N
(D)ELNQSNVWG(I)	1046.4901	A0A267EQY3	9PLAT	Uncharacterized protein		ELNQSNVWG		E	L	N	Q	S	N	V	W	G	I
(F)QLNQSPYWS(G)	1122.5214	A0A0J8GU95	9ALTE	TonB-dependent receptor		QLNQSPYWS		Q	L	N	Q	S	P	Y	W	S	G
(S)QLNQSQGWS(V)	1047.4854	A0A5R8LIT6	LACZE	Glutamine amidotransferase		QLNQSQGWS		Q	L	N	Q	S	Q	G	W	S	V
(R)ELNQSRRWS(A)	1175.5916	A0A534J5F3	9GAMM	Aspartyl beta-hydroxylase		ELNQSRRWS		E	L	N	Q	S	R	R	W	S	A
(Y)QLNQSRFWN(P)	1192.5858	A0A0S2FBR0	9GAMM	TonB dependent receptor family protein		QLNQSRFWN		Q	L	N	Q	S	R	F	W	N	P
(S)QLNQSSNWS(V)	1063.4803	A0A5P0ZVE5	9LACO	Glutamine amidotransferase		QLNQSSNWS		Q	L	N	Q	S	S	N	W	S	V
(Q)ELNQSSNWS(Y)	1064.4643	A0A4W4EKI8	ELEEL	Uncharacterized protein		ELNQSSNWS		E	L	N	Q	S	S	N	W	S	Y
(L)QLNQSTAWS(Q)	1034.4901	A0A1B0VLR2	FERIS	Uncharacterized protein		QLNQSTAWS		Q	L	N	Q	S	T	A	W	S	Q
(K)ELNQSTEWV(K)	1105.5160	Q6FFY7	ACIAD	Alkanesulfonate transport protein (ABC superfamily, peri_bind)		ELNQSTEWV		E	L	N	Q	S	T	E	W	V	K
(V)ELNQSTHWV(P)	1113.5323	A0A2D5WLU0	9ACTN	Isoleucine--tRNA ligase		ELNQSTHWV		E	L	N	Q	S	T	H	W	V	P
(I)ELNQSTHWG(Y)	1071.4854	A0A1S2VNB4	9BACT	N-acetylmuramoyl-L-alanine amidase		ELNQSTHWG		E	L	N	Q	S	T	H	W	G	Y
(Q)QLNQSTRWN(K)	1146.5650	A0A1D1XUH4	9ARAE	MCM3-associated protein		QLNQSTRWN		Q	L	N	Q	S	T	R	W	N	K
(A)ELNQSTRWS(T)	1120.5382	A0A2P2ECV5	9PROT	TPR_REGION domain-containing protein		ELNQSTRWS		E	L	N	Q	S	T	R	W	S	T
(S)ELNQTASWV(N)	1047.5106	A0A418IEV4	STAXY	Magnesium transporter CorA family protein		ELNQTASWV		E	L	N	Q	T	A	S	W	V	N
(T)ELNQTAVWN(T)	1074.5214	A0A1H1PE86	9CORY	Site-specific DNA-methyltransferase (adenine-specific)		ELNQTAVWN		E	L	N	Q	T	A	V	W	N	T
(M)QLNQTDFWV(Q)	1150.5527	A0A5B6WLW5	9ROSI	Nucleolin-like		QLNQTDFWV		Q	L	N	Q	T	D	F	W	V	Q
(N)QLNQTKRWN(L)	1187.6280	A0A3B1DN18	9ZZZZ	MotA/TolQ/ExbB proton channel family protein		QLNQTKRWN		Q	L	N	Q	T	K	R	W	N	L
(H)ELNQTKRWV(F)	1173.6375	A0A2T7E7Q4	9POAL	Uncharacterized protein		ELNQTKRWV		E	L	N	Q	T	K	R	W	V	F
(D)QLNQTLGWN(D)	1073.5374	A0A2S9DFP9	9MICC	ABC transporter permease		QLNQTLGWN		Q	L	N	Q	T	L	G	W	N	D
(V)QLNQTLSWS(T)	1076.5371	A0A6F7P4J4	HAECO	Uncharacterized protein		QLNQTLSWS		Q	L	N	Q	T	L	S	W	S	T
(E)QLNQTNSWS(E)	1077.4960	A0A2D8U0U7	9SYNE	SAM-dependent methyltransferase		QLNQTNSWS		Q	L	N	Q	T	N	S	W	S	E
(I)QLNQTNAWS(Q)	1061.5010	N2JC91	9PSED	Uncharacterized protein		QLNQTNAWS		Q	L	N	Q	T	N	A	W	S	Q
(K)QLNQTPSWS(L)	1060.5058	A0A1R7QAP8	ACIJO	Uncharacterized protein		QLNQTPSWS		Q	L	N	Q	T	P	S	W	S	L
(E)ELNQTRRWG(Y)	1159.5967	A3XNC2	LEEBM	PlsC domain-containing protein		ELNQTRRWG		E	L	N	Q	T	R	R	W	G	Y
(K)ELNQTTEWV(K)	1119.5317	V2UP06	9GAMM	PBPb domain-containing protein		ELNQTTEWV		E	L	N	Q	T	T	E	W	V	K
(Q)QLNQTTEWV(K)	1118.5477	N9BZG7	9GAMM	PBPb domain-containing protein		QLNQTTEWV		Q	L	N	Q	T	T	E	W	V	K
(K)ELNQTTEWS(F)	1107.4953	A0A2H0X8T3	9BACT	TPR_REGION domain-containing protein		ELNQTTEWS		E	L	N	Q	T	T	E	W	S	F
(K)ELNQTTEWN(F)	1134.5062	A0A1F4VFC0	9BACT	Uncharacterized protein		ELNQTTEWN		E	L	N	Q	T	T	E	W	N	F
(N)ELNQTTSWV(A)	1077.5211	A0A515BJQ0	9GAMM	Sulfonate ABC transporter substrate-binding protein		ELNQTTSWV		E	L	N	Q	T	T	S	W	V	A
(N)ELNQTTTWV(S)	1091.5368	R9BER6	9GAMM	Sulfonate transport system substrate-binding protein		ELNQTTTWV		E	L	N	Q	T	T	T	W	V	S
(A)QLNQTTTWN(H)	1105.5273	A0A561Q3B6	9BACT	Thiamine-phosphate synthase		QLNQTTTWN		Q	L	N	Q	T	T	T	W	N	H
(R)ELNWGATW(S)	976.4523	A0A2P8ZEU7	BLAGE	Ionotropic receptor 259		ELNWGATW		E	L	N	W	G	A	T	W		S
(S)ELNWSARWG(D)	1118.5378	A0A1E3EWH0	BRAEL	Glyoxalase		ELNWSARWG		E	L	N	W	S	A	R	W	G	D
(F)QLNWSATWS(F)	1092.5109	A0A2E3AL38	9CHLR	Hydrolase		QLNWSATWS		Q	L	N	W	S	A	T	W	S	F
(P)QLNWSKNWG(N)	1132.5534	A0A0J7IEP9	9FLAO	TonB-dependent receptor		QLNWSKNWG		Q	L	N	W	S	K	N	W	G	N
(P)QLNWSKDWN(K)	1190.5589	A0A3D9EUS8	9FLAO	TonB-linked SusC/RagA family outer membrane protein		QLNWSKDWN		Q	L	N	W	S	K	D	W	N	K
(G)QLNWSLNWS(T)	1147.5531	A0A524C8Q4	9ARCH	BBS2_Mid domain-containing protein (Fragment)		QLNWSLNWS		Q	L	N	W	S	L	N	W	S	T
(C)ELNWSLSWV(G)	1133.5626	A0A1Z4TDV1	9CYAN	Uncharacterized protein		ELNWSLSWV		E	L	N	W	S	L	S	W	V	G
(A)ELNWSPRWN(L)	1201.5749	A0A089L4R0	9BACL	CDP-glucose 4,6-dehydratase		ELNWSPRWN		E	L	N	W	S	P	R	W	N	L
(E)QLNWSPKWS(V)	1145.5738	A0A1E4TL70	9ASCO	NAD(P)-bd_dom domain-containing protein		QLNWSPKWS		Q	L	N	W	S	P	K	W	S	V
(T)QLNWSQFWV(I)	1207.5895	K9X8V5	9CHRO	GCN5-related N-acetyltransferase		QLNWSQFWV		Q	L	N	W	S	Q	F	W	V	I
(H)QLNWSSAWS(D)	1078.4952	A0A3Q7GSI8	SOLLC	Uncharacterized protein		QLNWSSAWS		Q	L	N	W	S	S	A	W	S	D
(A)QLNWSTRWS(R)	1177.5749	A0A2H2ZDL2	9HYPO	Uncharacterized protein		QLNWSTRWS		Q	L	N	W	S	T	R	W	S	R
(P)QLNWTKNWG(N)	1146.5691	A0A3N7ASJ4	9FLAO	SusC/RagA family TonB-linked outer membrane protein		QLNWTKNWG		Q	L	N	W	T	K	N	W	G	N
(F)QLNWTNNWN(I)	1189.5385	A0A497HAC1	9EURY	Uncharacterized protein (Fragment)		QLNWTNNWN		Q	L	N	W	T	N	N	W	N	I
(D)QLNWTPEWS(R)	1160.5371	A0A6B0Z8F5	9GAMM	Aspartate aminotransferase family protein		QLNWTPEWS		Q	L	N	W	T	P	E	W	S	R
(H)QLNWTPAWN(F)	1129.5425	A0A1V8NK05	9CYAN	CDP-glucose 4,6-dehydratase		QLNWTPAWN		Q	L	N	W	T	P	A	W	N	F
(W)QLNWTPGWS(V)	1088.5160	A0A2G2L3N8	9BACT	CDP-glucose 4,6-dehydratase		QLNWTPGWS		Q	L	N	W	T	P	G	W	S	V
(R)ELNWTPKWS(F)	1160.5735	Q29L17	DROPS	GDP-D-mannose dehydratase		ELNWTPKWS		E	L	N	W	T	P	K	W	S	F
(M)ELNWTPRWS(V)	1188.5796	M9LGC3	PAEPP	Nucleoside-diphosphate sugar epimerase		ELNWTPRWS		E	L	N	W	T	P	R	W	S	V
(G)QLNWTQSWG(A)	1119.5218	A0A6A7Y693	9RHIZ	Porin		QLNWTQSWG		Q	L	N	W	T	Q	S	W	G	A
(V)ELNWTREWV(N)	1232.6058	A0A3D9JSD2	9BACL	F5/8 type C domain-containing protein		ELNWTREWV		E	L	N	W	T	R	E	W	V	N
(D)ELNYSAGWG(N)	996.4421	A0A4R1I240	ANCAQ	Catecholate siderophore receptor		ELNYSAGWG		E	L	N	Y	S	A	G	W	G	N
(M)QLNYSDAWN(H)	1110.4851	A0A444TWY2	ACIRT	Succinate receptor 1		QLNYSDAWN		Q	L	N	Y	S	D	A	W	N	H
(I)ELNYSDDWG(D)	1098.4374	A0A1F9LM22	9DELT	2-oxoglutarate oxidoreductase		ELNYSDDWG		E	L	N	Y	S	D	D	W	G	D
(V)ELNYSDDWN(D)	1155.4589	A0A0S8F3D8	9DELT	2-oxoglutarate oxidoreductase		ELNYSDDWN		E	L	N	Y	S	D	D	W	N	D
(V)ELNYSDDWS(D)	1128.4480	A0A0S8BZY7	9DELT	Uncharacterized protein		ELNYSDDWS		E	L	N	Y	S	D	D	W	S	D
(I)ELNYSDNWG(D)	1097.4534	A0A1F9IKI7	9DELT	2-oxoglutarate oxidoreductase		ELNYSDNWG		E	L	N	Y	S	D	N	W	G	D
(I)ELNYSDRWG(E)	1139.5116	A0A133SGG5	9FIRM	Uncharacterized protein (Fragment)		ELNYSDRWG		E	L	N	Y	S	D	R	W	G	E
(T)QLNYSHNW(M)	1061.4799	A0A1V0K5Z8	9COLE	Cytochrome c oxidase subunit 1 (Fragment)		QLNYSHNW		Q	L	N	Y	S	H	N	W		M
(L)QLNYSKTWN(K)	1153.5636	A0A4U9JPW2	9SPHI	Outer membrane cobalamin receptor protein		QLNYSKTWN		Q	L	N	Y	S	K	T	W	N	K
(E)ELNYSKVWN(D)	1152.5684	A0A423TIM5	PENVA	Putative histidine-rich glycoprotein-like		ELNYSKVWN		E	L	N	Y	S	K	V	W	N	D
(G)QLNYSKEWS(A)	1154.5477	A0A520AFY0	9SPHI	SusC/RagA family TonB-linked outer membrane protein		QLNYSKEWS		Q	L	N	Y	S	K	E	W	S	A
(G)QLNYSKNWS(N)	1139.5480	A0A1G7P4S9	9SPHI	TonB-linked outer membrane protein, SusC/RagA family		QLNYSKNWS		Q	L	N	Y	S	K	N	W	S	N
(A)QLNYSKNWG(A)	1109.5374	A0A367GMZ4	9SPHI	Uncharacterized protein		QLNYSKNWG		Q	L	N	Y	S	K	N	W	G	A
(V)QLNYSLTWS(Q)	1111.5419	A0A0U5B397	9ROSI	Maturase K		QLNYSLTWS		Q	L	N	Y	S	L	T	W	S	Q
(I)ELNYSLNWS(P)	1125.5211	A0A371YRH0	9GAMM	Porin		ELNYSLNWS		E	L	N	Y	S	L	N	W	S	P
(L)ELNYSLKWV(L)	1151.6095	A0A5D2QC99	GOSTO	Protein kinase domain-containing protein		ELNYSLKWV		E	L	N	Y	S	L	K	W	V	L
(H)QLNYSLEWV(L)	1151.5732	A0A0T9TP51	YERKR	Succinyl-diaminopimelate desuccinylase		QLNYSLEWV		Q	L	N	Y	S	L	E	W	V	L
(Y)ELNYSNVWN(V)	1138.5164	A0A0E3S8A5	9EURY	Putative peptidoglycan hydrolase YvbX, NOT involved in spore germination		ELNYSNVWN		E	L	N	Y	S	N	V	W	N	V
(N)QLNYSNSWN(E)	1125.4960	A0A246A870	9SPHI	STN domain-containing protein		QLNYSNSWN		Q	L	N	Y	S	N	S	W	N	E
(G)QLNYSNTWG(R)	1082.4901	A0A2T7QEM4	9BACT	SusC/RagA family TonB-linked outer membrane protein		QLNYSNTWG		Q	L	N	Y	S	N	T	W	G	R
(N)QLNYSNEWV(I)	1152.5320	A0A4Y3PNV7	BREPA	Uncharacterized protein		QLNYSNEWV		Q	L	N	Y	S	N	E	W	V	I
(-)QLNYSPDW(-)	1022.4578	P84242	PACMA	Adipokinetic hormone		QLNYSPDW		Q	L	N	Y	S	P	D	W		-
				known AKH		QLNYSPDW		Q	L	N	Y	S	P	D	W					Mem-CC	Melme-CC
(G)QLNYSPTWV(A)	1107.5469	A0A522W5H6	9BACT	DUF4215 domain-containing protein		QLNYSPTWV		Q	L	N	Y	S	P	T	W	V	A
(A)ELNYSPSWV(G)	1094.5153	F7ZI90	ROSLO	HTH-type transcriptional regulator, LacI family		ELNYSPSWV		E	L	N	Y	S	P	S	W	V	G
(T)QLNYSPSWS(W)	1081.4949	A0A674PDV6	TAKRU	Uncharacterized protein		QLNYSPSWS		Q	L	N	Y	S	P	S	W	S	W
(T)QLNYSQYWN(S)	1215.5429	R7MDC8	9CLOT	Uncharacterized protein		QLNYSQYWN		Q	L	N	Y	S	Q	Y	W	N	S
(G)QLNYSRDWG(K)	1138.5276	A0A0D0GSR8	9SPHI	Contig33, whole genome shotgun sequence		QLNYSRDWG		Q	L	N	Y	S	R	D	W	G	K
(E)QLNYSRFWV(S)	1212.6160	A0A0Q5NZG9	9MICC	Luciferase		QLNYSRFWV		Q	L	N	Y	S	R	F	W	V	S
(Y)ELNYSSGWG(N)	1012.4371	A0A1Y4DV58	9ACTN	ABC transporter substrate-binding protein		ELNYSSGWG		E	L	N	Y	S	S	G	W	G	N
(K)ELNYSSEWN(Y)	1141.4796	A0A0G1MDC7	9BACT	Uncharacterized protein (Fragment)		ELNYSSEWN		E	L	N	Y	S	S	E	W	N	Y
(N)QLNYSSDWS(K)	1099.4691	U2IXU4	9SPHI	Uncharacterized protein		QLNYSSDWS		Q	L	N	Y	S	S	D	W	S	K
(D)QLNYSSNWS(E)	1098.4851	A0A1T5CKP5	9SPHI	Uncharacterized protein		QLNYSSNWS		Q	L	N	Y	S	S	N	W	S	E
(G)QLNYSSSWV(Q)	1083.5106	A0A0A2ML10	9FLAO	Uncharacterized protein		QLNYSSSWV		Q	L	N	Y	S	S	S	W	V	Q
(Y)ELNYSTGWG(N)	1026.4527	C4F913	9ACTN	ABC transporter, substrate-binding protein, family 5		ELNYSTGWG		E	L	N	Y	S	T	G	W	G	N
(D)ELNYSTFWS(K)	1146.5102	A9S7N1	PHYPA	Ferric reductase-like transmembrane component		ELNYSTFWS		E	L	N	Y	S	T	F	W	S	K
(S)ELNYSTFWV(E)	1158.5466	A0A1I7VX16	LOALO	Glucuronosyltransferase		ELNYSTFWV		E	L	N	Y	S	T	F	W	V	E
(E)ELNYSTHWN(G)	1163.5116	A0A1V6S2A1	9EURO	Mitochondrial thiamine pyrophosphate carrier 1		ELNYSTHWN		E	L	N	Y	S	T	H	W	N	G
(Y)ELNYSTKWG(K)	1097.5262	E4RNZ3	HALHG	Stage 0 sporulation protein A homolog		ELNYSTKWG		E	L	N	Y	S	T	K	W	G	K
(S)ELNYTANWG(M)	1067.4793	A0A401UDH7	9BACT	Thioredoxin domain-containing protein		ELNYTANWG		E	L	N	Y	T	A	N	W	G	M
(G)ELNYTANWS(A)	1097.4898	A0A3P1XR68	TANFO	Uncharacterized protein		ELNYTANWS		E	L	N	Y	T	A	N	W	S	A
(I)ELNYTDTWN(K)	1155.4953	A0A1V6UHT1	9EURO	Uncharacterized protein		ELNYTDTWN		E	L	N	Y	T	D	T	W	N	K
(T)ELNYTKDWV(E)	1167.5681	A0A5A7PAP5	STRAF	FRIGIDA-like protein		ELNYTKDWV		E	L	N	Y	T	K	D	W	V	E
(N)ELNYTKKWV(P)	1180.6361	A0A368D8W2	9FLAO	Deoxyribodipyrimidine photo-lyase		ELNYTKKWV		E	L	N	Y	T	K	K	W	V	P
(E)ELNYTKNWN(G)	1181.5586	A0A2T4VXF1	9RHIZ	DNA primase		ELNYTKNWN		E	L	N	Y	T	K	N	W	N	G
(V)QLNYTKNWG(L)	1123.5531	A0A524DM28	9ARCH	Uncharacterized protein		QLNYTKNWG		Q	L	N	Y	T	K	N	W	G	L
(G)QLNYTKTWN(G)	1167.5793	A0A1M7ZKF4	9BACT	TonB-linked outer membrane protein, SusC/RagA family		QLNYTKTWN		Q	L	N	Y	T	K	T	W	N	G
(H)QLNYTLDWV(L)	1151.5732	A0A0U1HVC1	YERRO	Succinyl-diaminopimelate desuccinylase		QLNYTLDWV		Q	L	N	Y	T	L	D	W	V	L
(H)QLNYTLEWV(L)	1165.5888	C4SGR5	YERMW	Succinyl-diaminopimelate desuccinylase		QLNYTLEWV		Q	L	N	Y	T	L	E	W	V	L
(H)QLNYTLNWV(V)	1150.5891	I0QNX6	9GAMM	Succinyl-diaminopimelate desuccinylase		QLNYTLNWV		Q	L	N	Y	T	L	N	W	V	V
(S)ELNYTLAWN(Q)	1123.5419	A0A0L7QJ02	9HYME	Uncharacterized protein		ELNYTLAWN		E	L	N	Y	T	L	A	W	N	Q
(D)ELNYTNYWN(H)	1216.5269	T1PNZ4	MUSDO	Sulfotransferase (Fragment)		ELNYTNYWN		E	L	N	Y	T	N	Y	W	N	H
(G)QLNYTNEWN(Q)	1181.5222	A0A1C4DF03	9BACT	TonB-linked outer membrane protein, SusC/RagA family		QLNYTNEWN		Q	L	N	Y	T	N	E	W	N	Q
(I)QLNYTNVWG(D)	1094.5265	A0A2H1YCM2	9FLAO	Uncharacterized protein		QLNYTNVWG		Q	L	N	Y	T	N	V	W	G	D
(I)QLNYTPVWS(I)	1107.5469	A0A4S4H6H0	9BACT	AraC family transcriptional regulator		QLNYTPVWS		Q	L	N	Y	T	P	V	W	S	I
(E)QLNYTRFWV(A)	1226.6317	A0A378U1B3	MYROD	Limonene 1,2-monooxygenase		QLNYTRFWV		Q	L	N	Y	T	R	F	W	V	A
(E)QLNYTRYWV(A)	1242.6266	A0A2T4QIB1	STAXY	LLM class flavin-dependent oxidoreductase		QLNYTRYWV		Q	L	N	Y	T	R	Y	W	V	A
(L)ELNYTRSWS(G)	1155.5429	A0A1V5HVL6	9BACT	Uncharacterized protein		ELNYTRSWS		E	L	N	Y	T	R	S	W	S	G
(D)ELNYTRTWN(L)	1196.5695	A0A3Q9VYW1	9GAMM	Uncharacterized protein		ELNYTRTWN		E	L	N	Y	T	R	T	W	N	L
(L)QLNYTRAWG(Q)	1108.5534	E1ZDH9	CHLVA	Uncharacterized protein		QLNYTRAWG		Q	L	N	Y	T	R	A	W	G	Q
(F)ELNYTSDWN(A)	1141.4796	G3BEA9	CANTC	Clc chloride channel		ELNYTSDWN		E	L	N	Y	T	S	D	W	N	A
(S)QLNYTSDWS(S)	1113.4847	A0A2B7Y300	9EURO	Kinesin-like protein		QLNYTSDWS		Q	L	N	Y	T	S	D	W	S	S
(A)QLNYTSWWS(A)	1184.5371	A0A1G6XFL7	9BACT	Outer membrane receptor proteins, mostly Fe transport		QLNYTSWWS		Q	L	N	Y	T	S	W	W	S	A
(G)QLNYTTDW(W)	1040.4684	A0A2P8YCM3	BLAGE	Uncharacterized protein		QLNYTTDW		Q	L	N	Y	T	T	D	W		W
(I)QLQFAARW(L)	1019.5421	D6WFT3	TRICA	Discoidin domain-containing receptor 2-like Protein		QLQFAARW		Q	L	Q	F	A	A	R	W		L
(E)ELQFAKDW(I)	1036.5098	A0A482VFP7	9CUCU	Protein Wnt		ELQFAKDW		E	L	Q	F	A	K	D	W		I
(V)ELQFAVPW(G)	989.5091	A0A067RK35	ZOONE	Serine hydrolase-like protein		ELQFAVPW		E	L	Q	F	A	V	P	W		G
(E)QLQFSTLW(L)	1022.5306	D2A4M1	TRICA	Platelet-activating factor acetylhydrolase IB subunit beta homolog-like Protein		QLQFSTLW		Q	L	Q	F	S	T	L	W		L
(E)QLQFSLGW(I)	978.5043	A0A1W4WLU1	AGRPL	protein prenyltransferase alpha subunit repeat-containing protein 1		QLQFSLGW		Q	L	Q	F	S	L	G	W		I
(Q)QLQFSSLW(T)	1008.5149	N6U925	DENPD	SGNH_hydro domain-containing protein (Fragment)		QLQFSSLW		Q	L	Q	F	S	S	L	W		T
(E)ELQQSDLW(G)	1018.4840	A0A1Y1MPU1	PHOPY	Uncharacterized protein (Fragment)		ELQQSDLW		E	L	Q	Q	S	D	L	W		G
(S)QLQQTGRW(D)	1016.5272	A0A2P8Y1A2	BLAGE	Uncharacterized protein		QLQQTGRW		Q	L	Q	Q	T	G	R	W		D
(K)ELQWGVNW(E)	1031.4945	A0A0T6BG16	9SCAR	DUF3421 domain-containing protein (Fragment)		ELQWGVNW		E	L	Q	W	G	V	N	W		E
(N)ELQYSRSW(N)	1068.5109	A0A2P8XHM3	BLAGE	Ionotropic receptor 604 (Fragment)		ELQYSRSW		E	L	Q	Y	S	R	S	W		N
(E)ELQYTVSW(N)	1025.4938	A0A2P8YL99	BLAGE	Ionotropic receptor 591		ELQYTVSW		E	L	Q	Y	T	V	S	W		N
(H)ELQYTKSW(N)	1054.5204	A0A2P8XHL3	BLAGE	Uncharacterized protein		ELQYTKSW		E	L	Q	Y	T	K	S	W		N
(S)QLSFANAW(Q)	936.4574	A0A1W4WAT5	AGRPL	antimicrobial peptide 1-like isoform X2		QLSFANAW		Q	L	S	F	A	N	A	W		Q
(T)ELSFACGW(V)	912.3920	U4URL3	DENPD	Uncharacterized protein (Fragment)		ELSFACGW		E	L	S	F	A	C	G	W		V
(F)ELSFGSVW(D)	924.4462	A0A139WC11	TRICA	Uncharacterized protein		ELSFGSVW		E	L	S	F	G	S	V	W		D
(A)ELSFSAAWG(I)	967.4520	A0A485KXL6	9STRA	Aste57867_12904 protein		ELSFSAAWG		E	L	S	F	S	A	A	W	G	I
(D)ELSFSAAWV(S)	1009.4989	A0A4Q8AGE7	9MICC	Beta-galactosidase		ELSFSAAWV		E	L	S	F	S	A	A	W	V	S
(F)QLSFSAAWG(L)	966.4680	A0A0J1FRD3	9FIRM	ComEC family competence protein		QLSFSAAWG		Q	L	S	F	S	A	A	W	G	L
(W)QLSFSAAWV(F)	1008.5149	A0A351G3M8	9CHLR	Uncharacterized protein		QLSFSAAWV		Q	L	S	F	S	A	A	W	V	F
(P)ELSFSAEWV(F)	1067.5044	G3NVH2	GASAC	Si:ch211-39f2.3		ELSFSAEWV		E	L	S	F	S	A	E	W	V	F
(L)ELSFSAFWG(I)	1043.4833	A0A2V0PAM7	9CHLO	Mg2+ transporter		ELSFSAFWG		E	L	S	F	S	A	F	W	G	I
(P)QLSFSAMWN(K)	1083.4928	A0A063Y2P7	9GAMM	Phosphate transport system permease protein PstC		QLSFSAMWN		Q	L	S	F	S	A	M	W	N	K
(A)ELSFSARWN(S)	1109.5374	A0A2A9MAF8	9APIC	RRM domain-containing protein		ELSFSARWN		E	L	S	F	S	A	R	W	N	S
(F)QLSFSATWG(I)	996.4785	A0A117LK72	9FIRM	DNA internalization-related competence protein ComEC/Rec2		QLSFSATWG		Q	L	S	F	S	A	T	W	G	I
(P)ELSFSATWV(F)	1039.5095	A0A672MA91	SINGR	Uncharacterized protein		ELSFSATWV		E	L	S	F	S	A	T	W	V	F
(P)QLSFSATWV(F)	1038.5255	A0A5N5JG90	PANHP	Uncharacterized protein		QLSFSATWV		Q	L	S	F	S	A	T	W	V	F
(F)QLSFSAVWG(I)	994.4993	A0A2M7HZX9	9BACT	DNA internalization-related competence protein ComEC/Rec2		QLSFSAVWG		Q	L	S	F	S	A	V	W	G	I
(K)ELSFSAVWS(G)	1025.4938	A0A2S1JVX7	9GAMM	MFS transporter		ELSFSAVWS		E	L	S	F	S	A	V	W	S	G
(A)ELSFSDAWV(P)	1053.4888	A0A3D9TCI6	9NOCA	Acyl-CoA dehydrogenase		ELSFSDAWV		E	L	S	F	S	D	A	W	V	P
(N)ELSFSKFWS(L)	1130.5517	A0A2D6QVF6	9BACT	Asparagine synthase (Glutamine-hydrolyzing)		ELSFSKFWS		E	L	S	F	S	K	F	W	S	L
(T)QLSFSKKWG(L)	1080.5837	A0A1V3R4U2	9FLAO	GHMP kinase		QLSFSKKWG		Q	L	S	F	S	K	K	W	G	L
(W)QLSFSKAWG(G)	1023.5258	A0A512RJK6	9BACT	Glyco_hydro_2_N domain-containing protein		QLSFSKAWG		Q	L	S	F	S	K	A	W	G	G
(S)QLSFSKHWG(N)	1089.5476	A0A2V2ZEM9	9FLAO	Iron complex outermembrane receptor protein		QLSFSKHWG		Q	L	S	F	S	K	H	W	G	N
(V)ELSFSKTWN(Y)	1111.5419	A0A061DHD3	THECC	Rhamnogalacturonan endolyase		ELSFSKTWN		E	L	S	F	S	K	T	W	N	Y
(S)ELSFSKEWG(I)	1082.5153	A0A1T2A0T3	9RHOB	Uncharacterized protein		ELSFSKEWG		E	L	S	F	S	K	E	W	G	I
(L)QLSFSLDWS(R)	1082.5153	A0A2C6KMV7	9APIC	Transmembrane protein		QLSFSLDWS		Q	L	S	F	S	L	D	W	S	R
(G)QLSFSLSWS(A)	1054.5204	A0A165EMF5	EXIGL	GPI ethanolamine phosphate transferase 3		QLSFSLSWS		Q	L	S	F	S	L	S	W	S	A
(L)QLSFSLSWV(L)	1066.5568	A0A2E7VDP9	9BACT	Twitching motility protein		QLSFSLSWV		Q	L	S	F	S	L	S	W	V	L
(S)QLSFSLTWV(I)	1080.5724	A0A496Q2U2	9BACT	Twitching motility protein		QLSFSLTWV		Q	L	S	F	S	L	T	W	V	I
(Q)ELSFSNKWV(S)	1109.5626	A0A5C1IJI4	9SPHI	DNA methylase		ELSFSNKWV		E	L	S	F	S	N	K	W	V	S
(A)ELSFSNAWG(S)	1010.4578	A0A2Z4PQR9	9GAMM	LPS-assembly protein LptD		ELSFSNAWG		E	L	S	F	S	N	A	W	G	S
(E)QLSFSNYWN(A)	1158.5214	A0A0Q7IV30	9BACL	Sugar ABC transporter permease		QLSFSNYWN		Q	L	S	F	S	N	Y	W	N	A
(V)QLSFSNSWS(A)	1055.4793	A0A1G0NUG9	9BACT	Uncharacterized protein		QLSFSNSWS		Q	L	S	F	S	N	S	W	S	A
(S)QLSFSPNW(T)	978.4680	A0A0K8TW08	PHACE	Glandular beta-glucosidase		QLSFSPNW		Q	L	S	F	S	P	N	W		T
(V)ELSFSPSW(L)	952.4411	A0A2P8XX57	BLAGE	Uncharacterized protein		ELSFSPSW		E	L	S	F	S	P	S	W		L
(D)ELSFSPVWS(P)	1051.5095	A0A535VQD5	9CHLR	Uncharacterized protein		ELSFSPVWS		E	L	S	F	S	P	V	W	S	P
(A)QLSFSQHWS(H)	1119.5218	P43306	CLAGA	Progonadoliberin-2		QLSFSQHWS		Q	L	S	F	S	Q	H	W	S	H
(Y)QLSFSQKWN(P)	1137.5687	A0A444TKC6	ARMVU	Tumor protein p63-regulated protein 1-like protein		QLSFSQKWN		Q	L	S	F	S	Q	K	W	N	P
(F)ELSFSQNWN(P)	1124.5007	A0A1Q7LXC0	9CREN	Uncharacterized protein		ELSFSQNWN		E	L	S	F	S	Q	N	W	N	P
(K)ELSFSQTWV(P)	1096.5310	A0A2I2A878	9GAMM	Uncharacterized protein		ELSFSQTWV		E	L	S	F	S	Q	T	W	V	P
(Q)ELSFSQVWN(G)	1109.5262	A0A3B3Q4Q3	9TELE	Netrin receptor UNC5		ELSFSQVWN		E	L	S	F	S	Q	V	W	N	G
(Q)ELSFSQVWS(G)	1082.5153	A0A671PIF6	9TELE	Netrin receptor UNC5		ELSFSQVWS		E	L	S	F	S	Q	V	W	S	G
(A)QLSFSRAWN(M)	1108.5534	A0A1C3RC93	9RHIZ	Putative Methyl-accepting chemotaxis sensory transducer		QLSFSRAWN		Q	L	S	F	S	R	A	W	N	M
(S)ELSFSRDWG(I)	1096.5058	A0A1X9MAU2	9BACI	Protein-glutamine gamma-glutamyltransferase		ELSFSRDWG		E	L	S	F	S	R	D	W	G	I
(I)ELSFSRKWN(A)	1166.5953	A0A6D2I307	9BRAS	Rhamnogalacturonan endolyase		ELSFSRKWN		E	L	S	F	S	R	K	W	N	A
(R)ELSFSRRWN(V)	1194.6014	A0A0J6Y981	COCIT	Uncharacterized protein		ELSFSRRWN		E	L	S	F	S	R	R	W	N	V
(R)QLSFSRTWV(G)	1123.5895	A0A353B668	9PLAN	Alcohol dehydrogenase		QLSFSRTWV		Q	L	S	F	S	R	T	W	V	G
(E)ELSFSRTWV(G)	1124.5735	A0A127NY45	9CORY	NADH-Ubiquinone/plastoquinone (Complex I), various chains family protein		ELSFSRTWV		E	L	S	F	S	R	T	W	V	G
(I)ELSFSRTWN(A)	1139.5480	M4DTY6	BRARP	Rhamnogalacturonan endolyase		ELSFSRTWN		E	L	S	F	S	R	T	W	N	A
(S)ELSFSSAWN(V)	1040.4684	A0A0Q3WNW2	BRECH	Phytoene dehydrogenase		ELSFSSAWN		E	L	S	F	S	S	A	W	N	V
(E)ELSFSSAWS(W)	1013.4575	A0A521UZD9	9BACT	Uncharacterized protein		ELSFSSAWS		E	L	S	F	S	S	A	W	S	W
(T)ELSFSSDWV(Y)	1069.4837	A0A2U8DSD1	9CLOT	DUF5050 domain-containing protein		ELSFSSDWV		E	L	S	F	S	S	D	W	V	Y
(Q)QLSFSSFWG(W)	1058.4942	A0A357NRQ1	9GAMM	Uncharacterized protein		QLSFSSFWG		Q	L	S	F	S	S	F	W	G	W
(R)ELSFSSGWG(I)	969.4312	A0A517MTN1	9BACT	Uncharacterized protein		ELSFSSGWG		E	L	S	F	S	S	G	W	G	I
(S)ELSFSSHWV(A)	1091.5156	A0A087U202	STEMI	Protein-cysteine N-palmitoyltransferase porcupine (Fragment)		ELSFSSHWV		E	L	S	F	S	S	H	W	V	A
(N)QLSFSSKWN(G)	1096.5422	A0A2G5SD07	9PELO	Uncharacterized protein		QLSFSSKWN		Q	L	S	F	S	S	K	W	N	G
(P)ELSFSSNWS(P)	1056.4633	G5ANE2	HETGA	Oncostatin-M specific receptor subunit beta		ELSFSSNWS		E	L	S	F	S	S	N	W	S	P
(P)QLSFSSSWG(V)	998.4578	A0A2C5X4P7	9PEZI	Uncharacterized protein		QLSFSSSWG		Q	L	S	F	S	S	S	W	G	V
(D)ELSFSSYWN(D)	1132.4946	A0A514WYM8	9PROT	Methyltransf_25 domain-containing protein		ELSFSSYWN		E	L	S	F	S	S	Y	W	N	D
(N)ELSFSSYWS(Q)	1105.4837	L0G5N9	ECHVK	Outer membrane receptor protein		ELSFSSYWS		E	L	S	F	S	S	Y	W	S	Q
(N)ELSFSTAWS(A)	1027.4731	A0A174WIX3	9FIRM	DUF1281_C domain-containing protein		ELSFSTAWS		E	L	S	F	S	T	A	W	S	A
(L)ELSFSTGWN(E)	1040.4684	A0A4Y8WVI0	9MICC	Class I SAM-dependent DNA methyltransferase		ELSFSTGWN		E	L	S	F	S	T	G	W	N	E
(E)ELSFSTGWG(L)	983.4469	A0A4S2HLV9	9FIRM	M18 family aminopeptidase		ELSFSTGWG		E	L	S	F	S	T	G	W	G	L
(S)QLSFSTGWG(H)	982.4629	A0A1W0XDE1	HYPDU	Uncharacterized protein		QLSFSTGWG		Q	L	S	F	S	T	G	W	G	H
(V)ELSFSTTWN(S)	1084.4946	A0A251UAS3	HELAN	Rhamnogalacturonan endolyase		ELSFSTTWN		E	L	S	F	S	T	T	W	N	S
(I)ELSFSTYWG(Q)	1089.4888	A0A1C2HSP1	9RHOB	Thioesterase		ELSFSTYWG		E	L	S	F	S	T	Y	W	G	Q
(F)QLSFTAAWG(I)	980.4836	A0A099RU30	9FIRM	Competence protein ComEC		QLSFTAAWG		Q	L	S	F	T	A	A	W	G	I
(G)ELSFTAEWN(L)	1096.4946	A0A383RER1	PAEAL	BsuPI domain-containing protein		ELSFTAEWN		E	L	S	F	T	A	E	W	N	L
(R)QLSFTANWG(W)	1023.4894	Q97VU1	SACS2	Esterase, putative		QLSFTANWG		Q	L	S	F	T	A	N	W	G	W
(P)QLSFTATWV(F)	1052.5411	A0A0P7UHP9	SCLFO	Alpha-tectorin-like (Fragment)		QLSFTATWV		Q	L	S	F	T	A	T	W	V	F
(F)QLSFTATWG(I)	1010.4942	B1I6C9	DESAP	DNA internalization-related competence protein ComEC/Rec2		QLSFTATWG		Q	L	S	F	T	A	T	W	G	I
(P)ELSFTATWV(Q)	1053.5251	A0A5K8CJL6	ALCXX	HTH-type transcriptional regulator YofA		ELSFTATWV		E	L	S	F	T	A	T	W	V	Q
(P)ELSFTASWV(Q)	1039.5095	D4XDS7	9BURK	Uncharacterized protein (Fragment)		ELSFTASWV		E	L	S	F	T	A	S	W	V	Q
(L)ELSFTDGWV(G)	1053.4888	A0A246QGE3	9BURK	CASPASE_P20 domain-containing protein		ELSFTDGWV		E	L	S	F	T	D	G	W	V	G
(K)ELSFTDGWG(K)	1011.4418	A0A2E9B9S9	9EURY	Glutaredoxin domain-containing protein		ELSFTDGWG		E	L	S	F	T	D	G	W	G	K
(K)ELSFTDGWN(K)	1068.4633	A0A2D8BDY4	9RHIZ	Uncharacterized protein		ELSFTDGWN		E	L	S	F	T	D	G	W	N	K
(N)QLSFTDKWN(T)	1138.5527	A0A2V9Y1F6	9BACT	Ig-like domain-containing protein		QLSFTDKWN		Q	L	S	F	T	D	K	W	N	T
(P)QLSFTDSWS(T)	1070.4789	A0A2G5B4V7	COERN	Dipeptidyl-peptidase V		QLSFTDSWS		Q	L	S	F	T	D	S	W	S	T
(Y)ELSFTDTWS(C)	1085.4786	Q0SCE6	RHOJR	Transcriptional regulator, AraC family protein		ELSFTDTWS		E	L	S	F	T	D	T	W	S	C
(P)QLSFTDVWV(V)	1094.5517	A0A1N7FER7	9MICO	DNA-binding transcriptional regulator, Lrp family		QLSFTDVWV		Q	L	S	F	T	D	V	W	V	V
(S)QLSFTDVWG(N)	1052.5047	D5BY67	NITHN	Uncharacterized protein		QLSFTDVWG		Q	L	S	F	T	D	V	W	G	N
(V)ELSFTKRWN(S)	1180.6109	A0A6A2XIL5	HIBSY	Cinnamyl alcohol dehydrogenase 6		ELSFTKRWN		E	L	S	F	T	K	R	W	N	S
(I)QLSFTKGWG(D)	1023.5258	A0A1X7SYD3	AMPQE	MH2 domain-containing protein		QLSFTKGWG		Q	L	S	F	T	K	G	W	G	D
(V)ELSFTKKWN(H)	1152.6048	A0A6A2WP93	HIBSY	Rhamnogalacturonan endolyase		ELSFTKKWN		E	L	S	F	T	K	K	W	N	H
(V)ELSFTKSWN(S)	1111.5419	A0A5N5KIH4	9ROSI	Rhamnogalacturonan endolyase		ELSFTKSWN		E	L	S	F	T	K	S	W	N	S
(V)ELSFTKTWN(S)	1125.5575	A0A5D2LM24	GOSTO	Rhamnogalacturonan endolyase		ELSFTKTWN		E	L	S	F	T	K	T	W	N	S
(V)ELSFTKTWS(S)	1098.5466	A0A0D2MIX9	GOSRA	Rhamnogalacturonan endolyase		ELSFTKTWS		E	L	S	F	T	K	T	W	S	S
(K)ELSFTLFWV(I)	1141.5928	A0A136NM32	9BACT	Protoheme IX farnesyltransferase		ELSFTLFWV		E	L	S	F	T	L	F	W	V	I
(R)QLSFTLFWN(G)	1155.5833	A0A0H1BA15	9EURO	Uncharacterized protein		QLSFTLFWN		Q	L	S	F	T	L	F	W	N	G
(C)ELSFTLNWV(I)	1108.5673	A0A498J854	MALDO	Uncharacterized protein		ELSFTLNWV		E	L	S	F	T	L	N	W	V	I
(S)QLSFTLQW(P)	1022.5306	A0A5N4B7J8	PHOPY	Uncharacterized protein		QLSFTLQW		Q	L	S	F	T	L	Q	W		P
(R)QLSFTLSWS(G)	1068.5360	F2T1Z3	AJEDA	Uncharacterized protein		QLSFTLSWS		Q	L	S	F	T	L	S	W	S	G
(G)QLSFTLVWG(V)	1050.5619	A0A3R8R8I9	9CORY	MFS transporter		QLSFTLVWG		Q	L	S	F	T	L	V	W	G	V
(Q)ELSFTNKWV(S)	1123.5782	A0A4Q5YWN6	9SPHI	DNA methylase (Fragment)		ELSFTNKWV		E	L	S	F	T	N	K	W	V	S
(K)ELSFTNGWN(K)	1067.4793	A0A2E7SXF9	9EURY	GST N-terminal domain-containing protein		ELSFTNGWN		E	L	S	F	T	N	G	W	N	K
(F)ELSFTNGWG(G)	1010.4578	A0A519RGP6	FLASP	Uncharacterized protein		ELSFTNGWG		E	L	S	F	T	N	G	W	G	G
(I)ELSFTPRWV(D)	1134.5942	A0A2U3QLH0	9BACT	Putative Lipoprotein		ELSFTPRWV		E	L	S	F	T	P	R	W	V	D
(A)ELSFTPMWV(D)	1109.5336	A0A4Y7X5N0	9BACT	Uncharacterized protein		ELSFTPMWV		E	L	S	F	T	P	M	W	V	D
(M)QLSFTPYWV(K)	1140.5724	A0A1I7S5H2	BURXY	Uncharacterized protein		QLSFTPYWV		Q	L	S	F	T	P	Y	W	V	K
(V)ELSFTQGWG(N)	1024.4734	A0A4V2BH57	9PROT	DUF1929 domain-containing protein		ELSFTQGWG		E	L	S	F	T	Q	G	W	G	N
(I)ELSFTQHWG(W)	1104.5109	A0A499PSX1	THUPL	Protein Ycf2		ELSFTQHWG		E	L	S	F	T	Q	H	W	G	W
(I)ELSFTQHWV(L)	1146.5578	F8L4S0	SIMNZ	Uncharacterized protein		ELSFTQHWV		E	L	S	F	T	Q	H	W	V	L
(I)ELSFTQTWN(L)	1125.5211	A0A2I4DYB7	JUGRE	Rhamnogalacturonan endolyase		ELSFTQTWN		E	L	S	F	T	Q	T	W	N	L
(I)ELSFTRAWN(Y)	1123.5531	A0A1U8Q4T2	NELNU	Rhamnogalacturonan endolyase		ELSFTRAWN		E	L	S	F	T	R	A	W	N	Y
(E)QLSFTREWG(C)	1123.5531	B0UG72	METS4	C-methyltransferase		QLSFTREWG		Q	L	S	F	T	R	E	W	G	C
(S)ELSFTRHWS(K)	1162.5640	D1YZI0	METPS	Uncharacterized protein		ELSFTRHWS		E	L	S	F	T	R	H	W	S	K
(V)ELSFTRKWN(F)	1180.6109	V4SCR7	9ROSI	Rhamnogalacturonan endolyase		ELSFTRKWN		E	L	S	F	T	R	K	W	N	F
(I)ELSFTRKWV(P)	1165.6364	A0A178W438	ARATH	Rhamnogalacturonan endolyase		ELSFTRKWV		E	L	S	F	T	R	K	W	V	P
(I)ELSFTRMWS(P)	1156.5456	M0ZPL7	SOLTU	Lyase		ELSFTRMWS		E	L	S	F	T	R	M	W	S	P
(I)ELSFTRMWN(P)	1183.5565	A0A1S4BB76	TOBAC	Rhamnogalacturonan endolyase		ELSFTRMWN		E	L	S	F	T	R	M	W	N	P
(S)QLSFTRRWN(S)	1207.6331	A0A524APB8	9CHLR	Sugar ABC transporter permease		QLSFTRRWN		Q	L	S	F	T	R	R	W	N	S
(I)ELSFTRTWN(T)	1153.5636	D7KJV5	ARALL	Rhamnogalacturonan endolyase		ELSFTRTWN		E	L	S	F	T	R	T	W	N	T
(V)ELSFTRVWN(K)	1151.5844	A0A5D2I806	GOSTO	Rhamnogalacturonan endolyase		ELSFTRVWN		E	L	S	F	T	R	V	W	N	K
(P)QLSFTTAWS(A)	1040.5047	A0A2G2V741	CAPBA	Putative phosphoribosylformylglycinamidine synthase, chloroplastic/mitochondrial		QLSFTTAWS		Q	L	S	F	T	T	A	W	S	A
(E)ELSFTSFWG(N)	1073.4938	A0A2E6SH63	9BACT	EamA family transporter		ELSFTSFWG		E	L	S	F	T	S	F	W	G	N
(V)QLSFTSFWV(P)	1114.5568	A0A553SIK9	BACCI	Polysaccharide biosynthesis protein		QLSFTSFWV		Q	L	S	F	T	S	F	W	V	P
(E)QLSFTTGWN(R)	1053.5000	N9QGY4	9GAMM	Plug domain-containing protein		QLSFTTGWN		Q	L	S	F	T	T	G	W	N	R
(P)ELSFTSNWS(E)	1070.4789	A0A352NYK9	CLOSP	4Fe-4S ferredoxin		ELSFTSNWS		E	L	S	F	T	S	N	W	S	E
(K)QLSFTSRWG(T)	1081.5425	A0A154BTQ0	ANASB	Non-specific serine/threonine protein kinase		QLSFTSRWG		Q	L	S	F	T	S	R	W	G	T
(G)ELSFTSWWV(N)	1154.5517	A0A6A7LAW7	9BACT	DUF4832 domain-containing protein		ELSFTSWWV		E	L	S	F	T	S	W	W	V	N
(K)ELSMSAGWS(C)	967.4190	A0A3S0A8X4	9BACL	DNA alkylation repair protein		ELSMSAGWS		E	L	S	M	S	A	G	W	S	C
(S)QLSMSDSWG(G)	1010.4248	A0A2B4RZ15	STYPI	TNF receptor-associated factor 3		QLSMSDSWG		Q	L	S	M	S	D	S	W	G	G
(F)ELSMSDVWV(W)	1065.4921	A0A225CJU2	9MICO	Uncharacterized protein		ELSMSDVWV		E	L	S	M	S	D	V	W	V	W
(S)ELSMSKVWG(Q)	1036.5132	A0A507DNW8	9FUNG	Aldo_ket_red domain-containing protein		ELSMSKVWG		E	L	S	M	S	K	V	W	G	Q
(W)QLSMSKEW(D)	1008.4819	A0A2P8ZEP3	BLAGE	HMG box domain-containing protein (Fragment)		QLSMSKEW		Q	L	S	M	S	K	E	W		D
(A)QLSMSLMWG(I)	1052.4903	A0A0A2EXM6	9PORP	OMP_b-brl_3 domain-containing protein		QLSMSLMWG		Q	L	S	M	S	L	M	W	G	I
(S)ELSMSLEWN(I)	1108.4979	A0A6A4H8Y4	9AGAR	Uncharacterized protein		ELSMSLEWN		E	L	S	M	S	L	E	W	N	I
(E)ELSMSLSWN(V)	1066.4874	A0A4Z2GVT2	9TELE	Uncharacterized protein		ELSMSLSWN		E	L	S	M	S	L	S	W	N	V
(Q)ELSMSNGWS(D)	1010.4248	A0A255ZTQ4	9FLAO	Uncharacterized protein		ELSMSNGWS		E	L	S	M	S	N	G	W	S	D
(D)ELSMSQRWV(P)	1135.5565	A0A2E9IKU0	9EURY	FA_desaturase domain-containing protein		ELSMSQRWV		E	L	S	M	S	Q	R	W	V	P
(E)ELSMSQKWG(V)	1065.5034	A0A2A4VM89	9PROT	Glycerol-3-phosphate dehydrogenase [NAD(P)+]		ELSMSQKWG		E	L	S	M	S	Q	K	W	G	V
(K)ELSMSQEWV(E)	1108.4979	A0A167TTM6	9PEZI	Uncharacterized protein		ELSMSQEWV		E	L	S	M	S	Q	E	W	V	E
(T)QLSMSSFWG(L)	1042.4662	A0A2I4HB12	JUGRE	glutamate receptor 3.4-like		QLSMSSFWG		Q	L	S	M	S	S	F	W	G	L
(F)QLSMSSEWS(G)	1054.4510	A0A1Z3U4E3	BREVE	MarR family transcriptional regulator		QLSMSSEWS		Q	L	S	M	S	S	E	W	S	G
(V)ELSMSSRWS(G)	1082.4935	A0A0L8V6J5	9BACT	Uncharacterized protein		ELSMSSRWS		E	L	S	M	S	S	R	W	S	G
(P)ELSMSSYWV(Y)	1101.4921	C0ND50	AJECG	Uncharacterized protein		ELSMSSYWV		E	L	S	M	S	S	Y	W	V	Y
(G)ELSMSTVWG(G)	1009.4659	A0A139SMH4	9GAMM	Putrescine-binding periplasmic protein		ELSMSTVWG		E	L	S	M	S	T	V	W	G	G
(S)ELSMSTAWN(D)	1038.4561	F3SI83	STRSA	Uncharacterized protein		ELSMSTAWN		E	L	S	M	S	T	A	W	N	D
(P)QLSMSTNWG(S)	1023.4564	A0A1A3JFZ1	9MYCO	Uncharacterized protein		QLSMSTNWG		Q	L	S	M	S	T	N	W	G	S
(G)QLSMSTDW(R)	967.4190	A0A1Y1KBQ8	PHOPY	Uncharacterized protein (Fragment)		QLSMSTDW		Q	L	S	M	S	T	D	W		R
(D)QLSMTAGWV(S)	992.4870	A0A0Q8CE68	9MICO	Uncharacterized protein		QLSMTAGWV		Q	L	S	M	T	A	G	W	V	S
(W)ELSMTDRWS(F)	1124.5041	L2G9Z5	COLFN	Nuclear pore complex protein an-nup82		ELSMTDRWS		E	L	S	M	T	D	R	W	S	F
(F)ELSMTDVWV(W)	1079.5078	B0REN7	CLAMS	Uncharacterized protein		ELSMTDVWV		E	L	S	M	T	D	V	W	V	W
(L)ELSMTKNWS(T)	1095.5139	A0A3D3H2H3	COLSX	Uncharacterized protein		ELSMTKNWS		E	L	S	M	T	K	N	W	S	T
(Q)ELSMTLGWG(T)	993.4710	A0A5B8NS60	9CORY	ABC-F family ATP-binding cassette domain-containing protein		ELSMTLGWG		E	L	S	M	T	L	G	W	G	T
(E)QLSMTLAWN(R)	1063.5241	H3CG25	TETNG	Non-specific serine/threonine protein kinase		QLSMTLAWN		Q	L	S	M	T	L	A	W	N	R
(H)ELSMTLRWG(L)	1092.5506	A0A0C9W0Q4	9AGAM	Unplaced genomic scaffold SPHSTscaffold_42, whole genome shotgun sequence		ELSMTLRWG		E	L	S	M	T	L	R	W	G	L
(Y)QLSMTPRWV(E)	1117.5823	A0A1G1GVB3	9BACT	Asparagine synthase (Glutamine-hydrolyzing)		QLSMTPRWV		Q	L	S	M	T	P	R	W	V	E
(R)QLSMTQMWG(M)	1081.4805	A0A098YE97	9ACTN	Acyl_transf_3 domain-containing protein		QLSMTQMWG		Q	L	S	M	T	Q	M	W	G	M
(S)ELSMTQYWN(Q)	1171.5088	A0A2J0MGR7	9BACT	PriA_3primeBD domain-containing protein		ELSMTQYWN		E	L	S	M	T	Q	Y	W	N	Q
(F)ELSMTQRWG(I)	1107.5252	A0A2P6C1F5	9BACT	TonB-dependent receptor		ELSMTQRWG		E	L	S	M	T	Q	R	W	G	I
(A)QLSMTRAWS(G)	1079.5302	A0A2Z6IEA4	9BURK	Membrane protein		QLSMTRAWS		Q	L	S	M	T	R	A	W	S	G
(D)QLSMTRNWV(G)	1134.5724	A0A377GJ68	9GAMM	Uncharacterized conserved protein		QLSMTRNWV		Q	L	S	M	T	R	N	W	V	G
(R)QLSMTSRW(K)	1008.4931	A0A653BTW3	CALMS	Uncharacterized protein		QLSMTSRW		Q	L	S	M	T	S	R	W		K
(L)QLSMTTGWN(P)	1037.4721	A0A398DDC2	9BACT	Methylmalonyl Co-A mutase-associated GTPase MeaB		QLSMTTGWN		Q	L	S	M	T	T	G	W	N	P
(Y)ELSMTTNWN(Q)	1095.4775	A0A3D1KX70	9BACT	Uncharacterized protein		ELSMTTNWN		E	L	S	M	T	T	N	W	N	Q
(L)ELSQGFYW(A)	1029.4676	A0A482VWG5	9CUCU	COesterase domain containing protein (Fragment)		ELSQGFYW		E	L	S	Q	G	F	Y	W		A
(S)QLSQGITW(K)	932.4836	A0A1W4X3U4	AGRPL	Gustatory receptor		QLSQGITW		Q	L	S	Q	G	I	T	W		K
(V)ELSQSAAWV(A)	990.4891	A0A1Y5SFB5	9RHOB	Pyrroloquinoline quinone biosynthesis protein PqqE		ELSQSAAWV		E	L	S	Q	S	A	A	W	V	A
(W)QLSQSAFWV(G)	1065.5364	A0A0G0JGJ0	9BACT	Permease		QLSQSAFWV		Q	L	S	Q	S	A	F	W	V	G
(V)QLSQSAFWS(V)	1053.5000	A0A6G0XX75	9STRA	Uncharacterized protein		QLSQSAFWS		Q	L	S	Q	S	A	F	W	S	V
(Q)QLSQSASWG(N)	963.4530	A0A6A6JP37	9PLEO	P-loop containing nucleoside triphosphate hydrolase protein		QLSQSASWG		Q	L	S	Q	S	A	S	W	G	N
(E)ELSQSAVWS(E)	1006.4840	A0A1I7Z2T9	9BILA	Apple domain-containing protein		ELSQSAVWS		E	L	S	Q	S	A	V	W	S	E
(A)ELSQSDGWS(R)	1008.4269	A0A251R2P8	PRUPE	Coilin_N domain-containing protein		ELSQSDGWS		E	L	S	Q	S	D	G	W	S	R
(A)QLSQSDGWG(V)	977.4323	K5Y7K9	AGABU	Phosphopyruvate hydratase		QLSQSDGWG		Q	L	S	Q	S	D	G	W	G	V
(A)QLSQSDGWS(V)	1007.4429	A0A0H2RCV2	9AGAM	Phosphopyruvate hydratase		QLSQSDGWS		Q	L	S	Q	S	D	G	W	S	V
(A)QLSQSDNWS(V)	1064.4643	R9PD72	PSEHS	Phosphopyruvate hydratase		QLSQSDNWS		Q	L	S	Q	S	D	N	W	S	V
(L)ELSQSDDWN(K)	1093.4433	A0A358GS73	PAESP	Uncharacterized protein		ELSQSDDWN		E	L	S	Q	S	D	D	W	N	K
(F)ELSQSDKWV(K)	1091.5368	A0A1H6YVK0	9BACT	Uncharacterized protein		ELSQSDKWV		E	L	S	Q	S	D	K	W	V	K
(L)QLSQSKFWG(L)	1080.5473	A0A5D8YQE6	9SPHI	MBOAT family protein		QLSQSKFWG		Q	L	S	Q	S	K	F	W	G	L
(D)QLSQSKNWS(S)	1077.5323	C5HIY8	9HEMI	NADH dehydrogenase subunit 6		QLSQSKNWS		Q	L	S	Q	S	K	N	W	S	S
(I)QLSQSKKWV(F)	1103.6208	A0A524EYN5	9ARCH	Probable membrane transporter protein		QLSQSKKWV		Q	L	S	Q	S	K	K	W	V	F
(E)QLSQSKEWS(S)	1092.5320	A0A2V3JJS7	9EURY	Uncharacterized protein		QLSQSKEWS		Q	L	S	Q	S	K	E	W	S	S
(E)QLSQSKEWG(S)	1062.5214	A0A420Z0F8	9BACT	Uncharacterized protein (Fragment)		QLSQSKEWG		Q	L	S	Q	S	K	E	W	G	S
(Y)QLSQSLFWN(Y)	1122.5578	D2W0E7	NAEGR	Predicted protein		QLSQSLFWN		Q	L	S	Q	S	L	F	W	N	Y
(E)QLSQSLGWN(T)	1032.5109	A0A2M9ZMQ7	9LEPT	Glycerol-3-phosphate dehydrogenase		QLSQSLGWN		Q	L	S	Q	S	L	G	W	N	T
(L)QLSQSLKWN(I)	1103.5844	A0A496P5N6	9FLAO	TonB-dependent receptor (Fragment)		QLSQSLKWN		Q	L	S	Q	S	L	K	W	N	I
(T)ELSQSLRWV(A)	1117.6000	A0A2D5UJY9	9BACT	Diguanylate cyclase		ELSQSLRWV		E	L	S	Q	S	L	R	W	V	A
(G)QLSQSLRWS(T)	1104.5796	A0A1S9AUH2	9BACT	Recombinase RecQ		QLSQSLRWS		Q	L	S	Q	S	L	R	W	S	T
(K)ELSQSLSWN(Y)	1063.5055	A0A1M6K7W1	9FLAO	Exonuclease SbcC		ELSQSLSWN		E	L	S	Q	S	L	S	W	N	Y
(R)QLSQSLTWG(A)	1019.5156	A0A099PDF6	9GAMM	Autotransporter domain-containing protein		QLSQSLTWG		Q	L	S	Q	S	L	T	W	G	A
(A)QLSQSNDWS(S)	1064.4643	A0A3D2IEK4	9BACT	Glycos_transf_1 domain-containing protein (Fragment)		QLSQSNDWS		Q	L	S	Q	S	N	D	W	S	S
(L)QLSQSNDWN(S)	1091.4752	A0A1V8ZW36	ENTCA	Serine protease		QLSQSNDWN		Q	L	S	Q	S	N	D	W	N	S
(V)QLSQSNGWG(V)	976.4483	J6EZG7	TRIAS	Phosphopyruvate hydratase		QLSQSNGWG		Q	L	S	Q	S	N	G	W	G	V
(P)ELSQSNSW(K)	950.4214	A0A2P8YJU7	BLAGE	Uncharacterized protein		ELSQSNSW		E	L	S	Q	S	N	S	W		K
(V)ELSQSNSWG(N)	1007.4429	A0A3A0B4X3	9CHLR	Uncharacterized protein (Fragment)		ELSQSNSWG		E	L	S	Q	S	N	S	W	G	N
(K)QLSQSPKWN(N)	1087.5531	A0A0U2UQ54	9BACL	Family 1 glycosyl transferase		QLSQSPKWN		Q	L	S	Q	S	P	K	W	N	N
(Q)QLSQSPDWS(L)	1047.4742	A0A3N7CH79	9BURK	GGDEF domain-containing protein		QLSQSPDWS		Q	L	S	Q	S	P	D	W	S	L
(D)ELSQSQDWV(Y)	1091.5004	A0A4Q6GD10	9PROT	Taurine dioxygenase		ELSQSQDWV		E	L	S	Q	S	Q	D	W	V	Y
(T)ELSQSQNWG(D)	1048.4694	A0A2E4AUD1	9PROT	Glutamate synthase large subunit		ELSQSQNWG		E	L	S	Q	S	Q	N	W	G	D
(A)QLSQSQNWN(P)	1104.5069	A0A194PNN7	PAPXU	Putative histone-lysine N-methyltransferase CG1716		QLSQSQNWN		Q	L	S	Q	S	Q	N	W	N	P
(I)ELSQSQNWN(I)	1105.4909	A0A078ANX6	STYLE	Uncharacterized protein		ELSQSQNWN		E	L	S	Q	S	Q	N	W	N	I
(F)QLSQSRWWV(F)	1189.6113	A0A1G6RTX5	9BACL	D-amino-acid dehydrogenase		QLSQSRWWV		Q	L	S	Q	S	R	W	W	V	F
(G)ELSQSRHWS(A)	1129.5385	A0A084VIC0	ANOSI	FHA domain-containing protein		ELSQSRHWS		E	L	S	Q	S	R	H	W	S	A
(E)ELSQSRRWS(G)	1148.5807	A0A1G8KI54	9GAMM	PAS domain S-box-containing protein/diguanylate cyclase (GGDEF) domain-containing protein		ELSQSRRWS		E	L	S	Q	S	R	R	W	S	G
(G)QLSQSRPW(P)	1001.5163	U4UBD7	DENPD	Uncharacterized protein		QLSQSRPW		Q	L	S	Q	S	R	P	W		P
(A)QLSQSSAWV(H)	1005.5000	A0A5B0DXI8	9RHIZ	DUF2842 domain-containing protein		QLSQSSAWV		Q	L	S	Q	S	S	A	W	V	H
(A)QLSQSSGWG(V)	949.4374	R9AID0	WALI9	Phosphopyruvate hydratase		QLSQSSGWG		Q	L	S	Q	S	S	G	W	G	V
(D)QLSQSSSWS(D)	1009.4585	A0A2H3X160	PHODC	Protein-serine/threonine phosphatase		QLSQSSSWS		Q	L	S	Q	S	S	S	W	S	D
(N)ELSQSSRWV(N)	1091.5480	A0A1T4XGW6	9BACT	Uncharacterized protein		ELSQSSRWV		E	L	S	Q	S	S	R	W	V	N
(R)QLSQSSEWV(L)	1063.5055	I7LJX7	METBM	Uncharacterized protein		QLSQSSEWV		Q	L	S	Q	S	S	E	W	V	L
(S)QLSQSSNWS(V)	1036.4694	A0A182NSG0	9DIPT	Uncharacterized protein		QLSQSSNWS		Q	L	S	Q	S	S	N	W	S	V
(G)ELSQSTNWS(F)	1051.4691	A0A1X2HW78	SYNRA	Protein transport protein SEC31		ELSQSTNWS		E	L	S	Q	S	T	N	W	S	F
(W)QLSQTANWG(K)	1004.4796	A0A2D7DXS9	9RICK	Quinonprotein alcohol dehydrogenase		QLSQTANWG		Q	L	S	Q	T	A	N	W	G	K
(W)ELSQTADWG(D)	1006.4476	A0A1I8P5W9	STOCA	Rab3 GTPase-activating protein catalytic subunit		ELSQTADWG		E	L	S	Q	T	A	D	W	G	D
(R)ELSQTASWV(Y)	1020.4997	A0A4Z1CFH3	9ALTE	TatD family deoxyribonuclease		ELSQTASWV		E	L	S	Q	T	A	S	W	V	Y
(N)QLSQTASWV(M)	1019.5156	I0X606	9SPIO	WYL domain-containing protein		QLSQTASWV		Q	L	S	Q	T	A	S	W	V	M
(A)QLSQTDWWS(F)	1150.5164	A0A517RM45	9BACT	Planctomycete cytochrome C		QLSQTDWWS		Q	L	S	Q	T	D	W	W	S	F
(E)QLSQTDEWV(S)	1105.5160	A0A544QPJ2	9EURY	Uncharacterized protein		QLSQTDEWV		Q	L	S	Q	T	D	E	W	V	S
(S)QLSQTDKWS(G)	1092.5320	E3LMD2	CAERE	Uncharacterized protein		QLSQTDKWS		Q	L	S	Q	T	D	K	W	S	G
(D)ELSQTKGWS(M)	1035.5106	A0A2E6C5L1	9EURY	Uncharacterized protein		ELSQTKGWS		E	L	S	Q	T	K	G	W	S	M
(K)QLSQTLFWS(K)	1109.5626	H2UGG0	TAKRU	Cell death inducing DFFA like effector c		QLSQTLFWS		Q	L	S	Q	T	L	F	W	S	K
(H)QLSQTLDWV(Y)	1089.5575	A0A4S8L611	9AGAR	HAD-like protein		QLSQTLDWV		Q	L	S	Q	T	L	D	W	V	Y
(A)ELSQTLGWS(I)	1020.4997	A0A1Y5Y660	KIBAR	Helix-turn-helix domain-containing protein		ELSQTLGWS		E	L	S	Q	T	L	G	W	S	I
(H)ELSQTLHWN(K)	1127.5480	A0A078KX38	9GAMM	Malonyl CoA-acyl carrier protein transacylase		ELSQTLHWN		E	L	S	Q	T	L	H	W	N	K
(G)QLSQTLRWS(T)	1118.5953	A0A5R8WII4	9BACT	RecQ family ATP-dependent DNA helicase		QLSQTLRWS		Q	L	S	Q	T	L	R	W	S	T
(A)QLSQTLAWN(Q)	1060.5422	A0A351GIT0	9BACT	Uncharacterized protein		QLSQTLAWN		Q	L	S	Q	T	L	A	W	N	Q
(F)QLSQTLVWV(P)	1073.5990	A0A327PB71	9BACT	Undecaprenyl-diphosphatase		QLSQTLVWV		Q	L	S	Q	T	L	V	W	V	P
(A)ELSQTNGWG(L)	991.4480	A0A0Q5LSQ8	9MICO	Short-chain dehydrogenase		ELSQTNGWG		E	L	S	Q	T	N	G	W	G	L
(L)ELSQTPRWG(E)	1073.5374	A0A422NU85	TRYRA	Oligoribonuclease		ELSQTPRWG		E	L	S	Q	T	P	R	W	G	E
(T)ELSQTPGWS(T)	1004.4684	A0A4Q7TZI0	9MICO	Peptide/nickel transport system substrate-binding protein		ELSQTPGWS		E	L	S	Q	T	P	G	W	S	T
(R)QLSQTPVWS(D)	1045.5313	B4VZT4	9CYAN	TPR_REGION domain-containing protein		QLSQTPVWS		Q	L	S	Q	T	P	V	W	S	D
(W)ELSQTPEWS(F)	1076.4895	A0A2J6T3J9	9HELO	Zn(2)-C6 fungal-type domain-containing protein		ELSQTPEWS		E	L	S	Q	T	P	E	W	S	F
(G)ELSQTQGWS(N)	1035.4742	A0A427UJY1	ACIJO	ATP-binding protein		ELSQTQGWS		E	L	S	Q	T	Q	G	W	S	N
(A)ELSQTQMWG(N)	1079.4826	A0A4P5S7I8	9ACTN	Glycine cleavage system protein T		ELSQTQMWG		E	L	S	Q	T	Q	M	W	G	N
(L)QLSQTQSWS(M)	1064.5007	A0A4U6VBT5	SETVI	Uncharacterized protein		QLSQTQSWS		Q	L	S	Q	T	Q	S	W	S	M
(T)ELSQTRAWV(L)	1089.5687	A0A1H6TUC0	9EURY	1,4-dihydroxy-2-naphthoate octaprenyltransferase		ELSQTRAWV		E	L	S	Q	T	R	A	W	V	L
(D)QLSQTRVWV(S)	1116.6160	A0A1X6ZCF5	9RHOB	Acyltransferase family protein		QLSQTRVWV		Q	L	S	Q	T	R	V	W	V	S
(D)ELSQTRNW(A)	1033.5061	D6WNN3	TRICA	Aladin-like Protein		ELSQTRNW		E	L	S	Q	T	R	N	W		A
(S)ELSQTRRWV(V)	1174.6327	A0A0X3T5N4	9GAMM	Glutamate 5-kinase		ELSQTRRWV		E	L	S	Q	T	R	R	W	V	V
(T)QLSQTRAWS(N)	1076.5483	A0A1I6XDW5	9MICC	Glycosyltransferase involved in cell wall bisynthesis		QLSQTRAWS		Q	L	S	Q	T	R	A	W	S	N
(A)ELSQTRTWN(L)	1134.5538	A0A2V6IL60	9BACT	Uncharacterized protein		ELSQTRTWN		E	L	S	Q	T	R	T	W	N	L
(W)ELSQTRWWN(Q)	1219.5854	A0A317WTD5	9EURO	Uncharacterized protein		ELSQTRWWN		E	L	S	Q	T	R	W	W	N	Q
(T)ELSQTSAW(L)	921.4312	A0A0T6B8L2	9SCAR	RBR-type E3 ubiquitin transferase		ELSQTSAW		E	L	S	Q	T	S	A	W		L
(Y)QLSQTTDWV(V)	1077.5211	A0A286RKA9	9BACT	Alkaline phosphatase		QLSQTTDWV		Q	L	S	Q	T	T	D	W	V	V
(E)QLSQTTDWS(N)	1065.4847	A0A3M1WWC9	9BACT	Histidine kinase domain-containing protein		QLSQTTDWS		Q	L	S	Q	T	T	D	W	S	N
(Y)QLSQTTSWN(Q)	1064.5007	A0A165RJU3	9APHY	NTF2 domain-containing protein		QLSQTTSWN		Q	L	S	Q	T	T	S	W	N	Q
(D)QLSQTTGWS(L)	1007.4793	S7KJG3	9CHLA	Porin		QLSQTTGWS		Q	L	S	Q	T	T	G	W	S	L
(E)QLSQTTVWN(L)	1076.5371	A0A512LAA1	9PROT	Uncharacterized protein		QLSQTTVWN		Q	L	S	Q	T	T	V	W	N	L
(P)QLSWSAMWN(K)	1122.5037	A0A0S2KF22	9GAMM	Binding-protein-dependent transporter inner membrane component		QLSWSAMWN		Q	L	S	W	S	A	M	W	N	K
(V)QLSWSAHWS(S)	1101.5112	A0A2H5XN21	9BACT	Magnesium and cobalt efflux protein CorC		QLSWSAHWS		Q	L	S	W	S	A	H	W	S	S
(K)QLSWSARWV(D)	1132.5898	X0WJ26	9ZZZZ	Uncharacterized protein		QLSWSARWV		Q	L	S	W	S	A	R	W	V	D
(P)QLSWSATWS(D)	1065.5000	A0A5C7YW24	9BURK	Uncharacterized protein		QLSWSATWS		Q	L	S	W	S	A	T	W	S	D
(T)ELSWSDFWV(S)	1168.5310	A0A4U8YY82	METTU	Sulfonate ABC transporter permease		ELSWSDFWV		E	L	S	W	S	D	F	W	V	S
(G)ELSWSDEWV(H)	1150.5051	A0A1F4N7A0	9BURK	Uncharacterized protein		ELSWSDEWV		E	L	S	W	S	D	E	W	V	H
(S)QLSWSDKWV(L)	1148.5735	A0A4R8HPJ6	9RHIZ	Uncharacterized protein		QLSWSDKWV		Q	L	S	W	S	D	K	W	V	L
(D)QLSWSKVWS(T)	1120.5786	U5JEL9	9HEMI	NADH dehydrogenase subunit 6		QLSWSKVWS		Q	L	S	W	S	K	V	W	S	T
(K)ELSWSKRWV(I)	1190.6317	A0A5H2YES9	9GAMM	Uncharacterized protein		ELSWSKRWV		E	L	S	W	S	K	R	W	V	I
(N)ELSWSLYWS(G)	1170.5466	A0A668SVT1	OREAU	Uncharacterized protein		ELSWSLYWS		E	L	S	W	S	L	Y	W	S	G
(D)QLSWSLVWS(C)	1105.5677	A0A4Y2MJF7	ARAVE	Uncharacterized protein		QLSWSLVWS		Q	L	S	W	S	L	V	W	S	C
(P)ELSWSNNWV(A)	1134.5214	A0A109UWJ8	9SACH	2-(3-amino-3-carboxypropyl)histidine synthase subunit 2		ELSWSNNWV		E	L	S	W	S	N	N	W	V	A
(L)QLSWSNRWS(N)	1163.5592	Q6ILF7	DROME	HDC09503		QLSWSNRWS		Q	L	S	W	S	N	R	W	S	N
(C)ELSWSPGWG(H)	1018.4629	A0A4Y7PYE9	9AGAM	DUF300-domain-containing protein		ELSWSPGWG		E	L	S	W	S	P	G	W	G	H
(H)QLSWSQRWV(P)	1189.6113	B1Y8H0	LEPCP	Biosynthetic peptidoglycan transglycosylase		QLSWSQRWV		Q	L	S	W	S	Q	R	W	V	P
(A)QLSWSRFWG(W)	1166.5742	A0A544UWE3	9BACI	C-type cytochrome biogenesis protein CcsB		QLSWSRFWG		Q	L	S	W	S	R	F	W	G	W
(R)QLSWSRFWS(A)	1196.5847	A0A2P7R0X4	9GAMM	TRAP transporter large permease		QLSWSRFWS		Q	L	S	W	S	R	F	W	S	A
(D)QLSWSRSWS(R)	1136.5483	A0A6A6CSI6	9PEZI	Uncharacterized protein		QLSWSRSWS		Q	L	S	W	S	R	S	W	S	R
(G)ELSWSSAWG(R)	1022.4578	A0A1L9PZN4	ASPVE	Cysteinyl-tRNA synthetase		ELSWSSAWG		E	L	S	W	S	S	A	W	G	R
(A)QLSWSSEWV(F)	1121.5262	A0A4R1S403	9RHIZ	Putative MFS family arabinose efflux permease		QLSWSSEWV		Q	L	S	W	S	S	E	W	V	F
(P)ELSWSSEWG(G)	1080.4633	A0A4Q0RP90	9BRAD	VOC family protein		ELSWSSEWG		E	L	S	W	S	S	E	W	G	G
(S)ELSWSSHWV(T)	1130.5265	A0A3P8WWX1	CYNSE	Uncharacterized protein		ELSWSSHWV		E	L	S	W	S	S	H	W	V	T
(V)ELSWSSRWN(E)	1164.5432	A0A2V1P133	9RHOB	Thioesterase		ELSWSSRWN		E	L	S	W	S	S	R	W	N	E
(N)QLSWSTRWN(T)	1177.5749	A0A3E2GT80	SCYLI	Uncharacterized protein (Fragment)		QLSWSTRWN		Q	L	S	W	S	T	R	W	N	T
(D)QLSWTASWS(S)	1065.5000	A0A1M2VTM8	TRAPU	Altered inheritance of mitochondria protein 3		QLSWTASWS		Q	L	S	W	T	A	S	W	S	S
(I)ELSWTASWS(E)	1066.4840	H8YYS8	9GAMM	PAS domain S-box/diguanylate cyclase (GGDEF) domain-containing protein		ELSWTASWS		E	L	S	W	T	A	S	W	S	E
(G)QLSWTDGWS(L)	1079.4793	A0A554WCU3	9BURK	Translocation and assembly module TamB		QLSWTDGWS		Q	L	S	W	T	D	G	W	S	L
(I)ELSWTKAWG(Y)	1077.5364	A0A6D2L5J0	9BRAS	Uncharacterized protein		ELSWTKAWG		E	L	S	W	T	K	A	W	G	Y
(I)ELSWTKDWG(I)	1121.5262	A0A6D2I3L0	9BRAS	Uncharacterized protein		ELSWTKDWG		E	L	S	W	T	K	D	W	G	I
(G)QLSWTLFWV(S)	1179.6197	A0A2E9XWT1	9RICK	CDP-alcohol phosphatidyltransferase		QLSWTLFWV		Q	L	S	W	T	L	F	W	V	S
(R)QLSWTLKWS(S)	1148.6099	A0A5E4KIC9	9ARCH	Major Facilitator Superfamily protein		QLSWTLKWS		Q	L	S	W	T	L	K	W	S	S
(D)QLSWTLTWG(D)	1091.5520	A0A2P6VUX7	9EURY	Uncharacterized protein (Fragment)		QLSWTLTWG		Q	L	S	W	T	L	T	W	G	D
(L)ELSWTNEWV(N)	1163.5368	A0A329KDX6	9BACL	Uncharacterized protein		ELSWTNEWV		E	L	S	W	T	N	E	W	V	N
(K)ELSWTPAWN(S)	1103.5156	A0A0D1YI21	9EURO	Uncharacterized protein		ELSWTPAWN		E	L	S	W	T	P	A	W	N	S
(A)ELSWTPAWS(D)	1076.5047	A0A382MZB6	9ZZZZ	Uncharacterized protein (Fragment)		ELSWTPAWS		E	L	S	W	T	P	A	W	S	D
(R)ELSWTPEWS(V)	1134.5102	A0A1V5YLI6	9CHLR	Primosomal protein N'		ELSWTPEWS		E	L	S	W	T	P	E	W	S	V
(I)ELSWTPSWG(Q)	1062.4891	L1I765	GUITC	LysM domain-containing protein		ELSWTPSWG		E	L	S	W	T	P	S	W	G	Q
(K)ELSWTPTWN(A)	1133.5262	H6CB69	EXODN	Uncharacterized protein		ELSWTPTWN		E	L	S	W	T	P	T	W	N	A
(R)ELSWTQYWV(I)	1211.5732	R0K5C8	ANAPL	Left-right determination factor 2 (Fragment)		ELSWTQYWV		E	L	S	W	T	Q	Y	W	V	I
(K)ELSWTSFWV(G)	1154.5517	A0A3D2UN54	9CHLR	EamA family transporter		ELSWTSFWV		E	L	S	W	T	S	F	W	V	G
(I)QLSWTSGWV(L)	1063.5207	A0A3D1E768	9FLAO	Polysacc_synt_C domain-containing protein		QLSWTSGWV		Q	L	S	W	T	S	G	W	V	L
(S)ELSWTSHWV(T)	1144.5422	H3D4N8	TETNG	Porcupine O-acyltransferase		ELSWTSHWV		E	L	S	W	T	S	H	W	V	T
(L)QLSYAFFW(D)	1061.5091	A0A653CGL9	CALMS	Uncharacterized protein		QLSYAFFW		Q	L	S	Y	A	F	F	W		D
(S)ELSYGDFW(I)	1016.4360	A0A5N4A161	PHOPY	IG domain-containing protein		ELSYGDFW		E	L	S	Y	G	D	F	W		I
(D)QLSYSADWV(R)	1068.4997	A0A661MU94	9DELT	Cell division protein FtsH		QLSYSADWV		Q	L	S	Y	S	A	D	W	V	R
(M)ELSYSATWS(G)	1043.4680	A0A0L8V4J5	9BACT	CHRD domain-containing protein		ELSYSATWS		E	L	S	Y	S	A	T	W	S	G
(R)ELSYSAFWV(A)	1101.5251	A0A2I4DBX4	9TELE	G-protein coupled receptor 161		ELSYSAFWV		E	L	S	Y	S	A	F	W	V	A
(L)ELSYSARWS(D)	1098.5214	A0A519DRY4	9PSEU	IclR family transcriptional regulator		ELSYSARWS		E	L	S	Y	S	A	R	W	S	D
(A)ELSYSAVWS(G)	1041.4888	A0A1M3MFW4	9BACT	Uncharacterized protein		ELSYSAVWS		E	L	S	Y	S	A	V	W	S	G
(V)QLSYSAKWN(S)	1096.5422	A0A016UFM0	9BILA	Uncharacterized protein		QLSYSAKWN		Q	L	S	Y	S	A	K	W	N	S
(S)QLSYSDEWV(Y)	1126.5051	A0A2N2PRM1	9CHLR	Peptidase_M23 domain-containing protein		QLSYSDEWV		Q	L	S	Y	S	D	E	W	V	Y
(C)ELSYSDEW(S)	1028.4207	A0A1Y1JZW1	PHOPY	Uncharacterized protein		ELSYSDEW		E	L	S	Y	S	D	E	W		S
(C)ELSYSDEWS(L)	1115.4528	A0A1Y1JZW1	PHOPY	Uncharacterized protein		ELSYSDEWS		E	L	S	Y	S	D	E	W	S	L
(E)QLSYSDGWV(P)	1054.4840	A0A2W1BN50	HELAM	Uncharacterized protein		QLSYSDGWV		Q	L	S	Y	S	D	G	W	V	P
(Q)ELSYSDHWV(-)	1135.5055	A0A1X2HEY1	SYNRA	Uncharacterized protein		ELSYSDHWV		E	L	S	Y	S	D	H	W	V	-
(T)QLSYSDMWG(P)	1086.4561	A0A1G2YMB3	9BACT	Uncharacterized protein		QLSYSDMWG		Q	L	S	Y	S	D	M	W	G	P
(T)ELSYSDVWN(A)	1112.4895	M5PBK5	9BACI	Extracellular RNase YurI		ELSYSDVWN		E	L	S	Y	S	D	V	W	N	A
(T)ELSYSDVWG(A)	1055.4680	A0A0A5GHI7	9BACI	Ribonuclease		ELSYSDVWG		E	L	S	Y	S	D	V	W	G	A
(P)QLSYSDYWV(E)	1160.5259	A0A2I0QSI1	9BACI	SGNH_hydro domain-containing protein		QLSYSDYWV		Q	L	S	Y	S	D	Y	W	V	E
(T)ELSYSKKW(S)	1040.5411	A0A2P8Z9X6	BLAGE	Nucleoporin GLE1		ELSYSKKW		E	L	S	Y	S	K	K	W		S
(T)ELSYSKKWS(K)	1127.5732	A0A2P8Z9X6	BLAGE	Nucleoporin GLE1		ELSYSKKWS		E	L	S	Y	S	K	K	W	S	K
(Y)ELSYSKFWS(K)	1146.5466	A0A1H3ZGP1	9SPHI	Outer membrane receptor proteins, mostly Fe transport		ELSYSKFWS		E	L	S	Y	S	K	F	W	S	K
(Q)ELSYSLDWV(I)	1111.5306	A0A372G2M3	9ACTN	Phage major capsid protein		ELSYSLDWV		E	L	S	Y	S	L	D	W	V	I
(Y)QLSYSLEWN(V)	1139.5368	G9Y5I3	HAFAL	Succinyl-diaminopimelate desuccinylase		QLSYSLEWN		Q	L	S	Y	S	L	E	W	N	V
(F)QLSYSLKWV(A)	1123.6146	A0A1Z5SC54	9BACT	Uncharacterized protein		QLSYSLKWV		Q	L	S	Y	S	L	K	W	V	A
(N)QLSYSLNWN(N)	1124.5371	A0A5S5DNA4	9FLAO	TonB-linked SusC/RagA family outer membrane protein		QLSYSLNWN		Q	L	S	Y	S	L	N	W	N	N
(Q)ELSYSLSWG(V)	1041.4888	A0A4R9IAM1	9LEPT	Methylmalonyl-CoA mutase		ELSYSLSWG		E	L	S	Y	S	L	S	W	G	V
(T)QLSYSLSWS(G)	1070.5153	A0A1M6C1D0	9VIBR	Phage minor tail protein		QLSYSLSWS		Q	L	S	Y	S	L	S	W	S	G
(V)QLSYSNSWS(R)	1071.4742	A0A2S4QMD9	9ESCH	Fimbrial assembly protein		QLSYSNSWS		Q	L	S	Y	S	N	S	W	S	R
(Y)ELSYSNVWN(Y)	1111.5055	A0A316D281	9THEM	Peptide/nickel transport system substrate-binding protein		ELSYSNVWN		E	L	S	Y	S	N	V	W	N	Y
(L)QLSYSNNWS(R)	1098.4851	A0A090V1G7	PSEVU	Putative outer membrane usher protein YehB		QLSYSNNWS		Q	L	S	Y	S	N	N	W	S	R
(G)QLSYSNHWS(D)	1121.5010	A0A6B9Z2Z0	9SPHI	SusC/RagA family TonB-linked outer membrane protein		QLSYSNHWS		Q	L	S	Y	S	N	H	W	S	D
(C)ELSYSPAWG(H)	1009.4625	A0A166A4L9	EXIGL	DUF300-domain-containing protein		ELSYSPAWG		E	L	S	Y	S	P	A	W	G	H
(T)ELSYSPDWN(Q)	1110.4738	A0A2E5E5C3	9CHLR	Lactamase_B domain-containing protein		ELSYSPDWN		E	L	S	Y	S	P	D	W	N	Q
(G)ELSYSPKWS(G)	1096.5310	A0A1I2LEE9	9SPHN	Iron complex outermembrane recepter protein		ELSYSPKWS		E	L	S	Y	S	P	K	W	S	G
(D)QLSYSPNWV(E)	1093.5313	C0DBP1	9FIRM	Stage 0 sporulation protein A homolog		QLSYSPNWV		Q	L	S	Y	S	P	N	W	V	E
(P)ELSYSPSWS(Q)	1055.4680	A0A509E0T5	9GAMM	Vitamin B12 transporter BtuB		ELSYSPSWS		E	L	S	Y	S	P	S	W	S	Q
(P)ELSYSPTWS(Q)	1069.4837	C5BRF1	TERTT	Outer membrane protein		ELSYSPTWS		E	L	S	Y	S	P	T	W	S	Q
(I)ELSYSPVWG(G)	1037.4938	A0A1Q5RYR7	9BRAD	Uncharacterized protein		ELSYSPVWG		E	L	S	Y	S	P	V	W	G	G
(E)QLSYSPWWG(L)	1123.5207	A0A480K118	PIG	Acid maltase		QLSYSPWWG		Q	L	S	Y	S	P	W	W	G	L
(T)QLSYSQVWN(A)	1124.5371	A0A1L6ZFW9	BACIA	Ribonuclease		QLSYSQVWN		Q	L	S	Y	S	Q	V	W	N	A
(K)QLSYSQVWS(A)	1097.5262	A0A2N7JVT2	9VIBR	Ribonuclease		QLSYSQVWS		Q	L	S	Y	S	Q	V	W	S	A
(Q)ELSYSQVWN(M)	1125.5211	A0A2H1WEY0	SPOFR	SFRICE_030409 (Fragment)		ELSYSQVWN		E	L	S	Y	S	Q	V	W	N	M
(E)ELSYSRTWG(T)	1098.5214	A0A2M9LX57	9ACTN	Transcriptional regulator		ELSYSRTWG		E	L	S	Y	S	R	T	W	G	T
(M)QLSYSSGWN(I)	1041.4636	A0A357B370	9FIRM	Glycosyl transferase		QLSYSSGWN		Q	L	S	Y	S	S	G	W	N	I
(A)ELSYSTNWN(S)	1113.4847	K4IDG0	PSYTT	Addiction module antitoxin transcriptional regulator		ELSYSTNWN		E	L	S	Y	S	T	N	W	N	S
(S)ELSYSTHWS(E)	1109.4898	A0A103XLU7	CYNCS	Armadillo		ELSYSTHWS		E	L	S	Y	S	T	H	W	S	E
(G)ELSYSTDWS(A)	1087.4578	A0A081KCS1	9GAMM	Nucleoside-diphosphate sugar epimerase		ELSYSTDWS		E	L	S	Y	S	T	D	W	S	A
(L)ELSYSTFWG(M)	1089.4888	A0A136P596	9BACT	Outer membrane receptor protein		ELSYSTFWG		E	L	S	Y	S	T	F	W	G	M
(E)QLSYSTAWG(V)	1012.4734	A0A1E7J7P7	9DELT	Uncharacterized protein		QLSYSTAWG		Q	L	S	Y	S	T	A	W	G	V
(R)ELSYTAFWV(T)	1115.5408	A0A3Q3IXQ0	MONAL	G_PROTEIN_RECEP_F1_2 domain-containing protein		ELSYTAFWV		E	L	S	Y	T	A	F	W	V	T
(A)QLSYTAEWG(A)	1054.4840	X5KH54	9MYCO	Methyltransferase		QLSYTAEWG		Q	L	S	Y	T	A	E	W	G	A
(G)ELSYTANWV(N)	1082.5153	A0A3E1ND17	9BACT	Uncharacterized protein		ELSYTANWV		E	L	S	Y	T	A	N	W	V	N
(D)QLSYTAVWN(G)	1081.5313	A0A4R6J8C7	9ACTN	Uncharacterized protein DUF3455		QLSYTAVWN		Q	L	S	Y	T	A	V	W	N	G
(A)ELSYTDVWV(P)	1111.5306	A0A378UV79	MYCFO	Acyl-CoA dehydrogenase		ELSYTDVWV		E	L	S	Y	T	D	V	W	V	P
(S)QLSYTDMWN(E)	1157.4932	A0A3S0EII2	9BACT	Serine/threonine protein kinase		QLSYTDMWN		Q	L	S	Y	T	D	M	W	N	E
(H)ELSYTLSWS(K)	1085.5150	A0A176VJE4	MARPO	C3H1-type domain-containing protein		ELSYTLSWS		E	L	S	Y	T	L	S	W	S	K
(L)QLSYTLSWS(Y)	1084.5310	A0A656D651	9BACT	Carboxypeptidase regulatory-like domain-containing protein		QLSYTLSWS		Q	L	S	Y	T	L	S	W	S	Y
(A)QLSYTLSWN(W)	1111.5419	A0A4Q7N3W3	9BACT	Carboxypeptidase-like protein		QLSYTLSWN		Q	L	S	Y	T	L	S	W	N	W
(Y)ELSYTLKWV(T)	1138.6143	A0A562U4D7	9SPHI	Outer membrane receptor protein involved in Fe transport		ELSYTLKWV		E	L	S	Y	T	L	K	W	V	T
(Q)QLSYTLNWS(L)	1111.5419	A0A484GDX1	9GAMM	Probable alginate O-acetylase		QLSYTLNWS		Q	L	S	Y	T	L	N	W	S	L
(L)QLSYTLAWS(W)	1068.5360	A0A365Y152	9BACT	Uncharacterized protein		QLSYTLAWS		Q	L	S	Y	T	L	A	W	S	W
(F)QLSYTNHWV(D)	1147.5531	A0A2P6RRW6	ROSCH	Uncharacterized protein		QLSYTNHWV		Q	L	S	Y	T	N	H	W	V	D
(L)QLSYTPHWV(I)	1130.5629	A0A257RJ09	9ACTN	Peripla_BP_6 domain-containing protein		QLSYTPHWV		Q	L	S	Y	T	P	H	W	V	I
(C)ELSYTPNWG(A)	1066.4840	A0A518B191	9BACT	Probable malate:quinone oxidoreductase		ELSYTPNWG		E	L	S	Y	T	P	N	W	G	A
(I)ELSYTPTWV(E)	1095.5357	A0A2V7DWF9	9BACT	Uncharacterized protein		ELSYTPTWV		E	L	S	Y	T	P	T	W	V	E
(E)QLSYTPKWS(G)	1109.5626	A0A0U3GII8	9GAMM	Uncharacterized protein		QLSYTPKWS		Q	L	S	Y	T	P	K	W	S	G
(S)ELSYTQAWS(Q)	1084.4946	A0A1S2T016	9GAMM	Uncharacterized protein		ELSYTQAWS		E	L	S	Y	T	Q	A	W	S	Q
(S)ELSYTQEW(I)	1055.4680	A0A653DKN6	CALMS	Uncharacterized protein		ELSYTQEW		E	L	S	Y	T	Q	E	W		I
(H)ELSYTQHWG(G)	1120.5058	F5YEB6	TREAZ	Uncharacterized protein		ELSYTQHWG		E	L	S	Y	T	Q	H	W	G	G
(L)QLSYTQTWN(V)	1140.5320	B9DKP5	STACT	Sodium/hydrogen exchanger family protein		QLSYTQTWN		Q	L	S	Y	T	Q	T	W	N	V
(S)ELSYTQTWS(K)	1114.5051	A0A1U9Q6J9	PSEAZ	Uncharacterized protein		ELSYTQTWS		E	L	S	Y	T	Q	T	W	S	K
(K)QLSYTQVWS(A)	1111.5419	A0A2G1AWM0	VIBSP	Ribonuclease		QLSYTQVWS		Q	L	S	Y	T	Q	V	W	S	A
(E)QLSYTREWG(A)	1139.5480	A0A6B5PI27	9FLAO	Class I SAM-dependent methyltransferase		QLSYTREWG		Q	L	S	Y	T	R	E	W	G	A
(R)ELSYTRMWS(I)	1172.5405	A0A3P1YAK3	9BURK	CoA ester lyase		ELSYTRMWS		E	L	S	Y	T	R	M	W	S	I
(R)QLSYTRMWS(I)	1171.5565	A0A3M6QTQ8	9BURK	CoA ester lyase		QLSYTRMWS		Q	L	S	Y	T	R	M	W	S	I
(A)QLSYTRVWS(P)	1139.5844	A0A2V8ULZ5	9BACT	TonB-dependent receptor		QLSYTRVWS		Q	L	S	Y	T	R	V	W	S	P
(V)ELSYTSVWN(K)	1098.5102	A0A3N1KTE8	9PROT	Peptide/nickel transport system substrate-binding protein		ELSYTSVWN		E	L	S	Y	T	S	V	W	N	K
(P)ELSYTSEWV(E)	1113.5099	A0A4S2MRT2	9PEZI	S-adenosyl-L-methionine-dependent methyltransferase		ELSYTSEWV		E	L	S	Y	T	S	E	W	V	E
(H)QLTFGHQW(L)	1016.4948	A0A653BPB3	CALMS	Alpha-mannosidase		QLTFGHQW		Q	L	T	F	G	H	Q	W		L
				known AKH		QLTFSAGW		Q	L	T	F	S	A	G	W					Eriss-CC
(N)ELTFSAYWS(K)	1103.5044	A0A0H4PIU1	9BACT	TonB-dependent receptor		ELTFSAYWS		E	L	T	F	S	A	Y	W	S	K
(T)ELTFSAWWS(A)	1126.5204	A0A351X4S7	9CHLR	Uncharacterized protein		ELTFSAWWS		E	L	T	F	S	A	W	W	S	A
				known AKH		QLTFSDGWGN		Q	L	T	F	S	D	G	W	G	N			Dipma-AKH
(T)ELTFSDKWN(S)	1139.5368	A0A374I809	9FIRM	Methyltransferase		ELTFSDKWN		E	L	T	F	S	D	K	W	N	S
(K)QLTFSDNWS(Q)	1097.4898	A0A1M3E4T5	9BACT	Uncharacterized protein		QLTFSDNWS		Q	L	T	F	S	D	N	W	S	Q
(G)ELTFSDRWS(N)	1140.5320	A0A0R2PH35	9ACTN	Uncharacterized protein		ELTFSDRWS		E	L	T	F	S	D	R	W	S	N
(Q)QLTFSDVWN(A)	1109.5262	A0A1S4BUY6	TOBAC	4-coumarate--CoA ligase		QLTFSDVWN		Q	L	T	F	S	D	V	W	N	A
(G)ELTFSDVWG(P)	1053.4888	A0A0C3AKI0	9AGAM	RNA-directed DNA polymerase (Fragment)		ELTFSDVWG		E	L	T	F	S	D	V	W	G	P
(I)QLTFSDWWG(L)	1139.5156	A0A651ESL5	9CYAN	Uncharacterized protein		QLTFSDWWG		Q	L	T	F	S	D	W	W	G	L
(D)QLTFSKTWS(M)	1097.5626	A0A348AFF3	9FIRM	Ferrichrome receptor FcuA		QLTFSKTWS		Q	L	T	F	S	K	T	W	S	M
(M)QLTFSKVWG(G)	1065.5728	A0A4Z1I3C0	9HELO	PNPLA domain-containing protein		QLTFSKVWG		Q	L	T	F	S	K	V	W	G	G
(T)ELTFSKDWG(L)	1082.5153	J5KL17	9GAMM	Uncharacterized protein		ELTFSKDWG		E	L	T	F	S	K	D	W	G	L
(A)QLTFSLAWG(W)	1022.5306	A0A5C5VG25	9BACT	Autotransporter-associated beta strand repeat protein		QLTFSLAWG		Q	L	T	F	S	L	A	W	G	W
(F)ELTFSLDWS(I)	1097.5150	A0A1L9GN48	9BURK	Cardiolipin synthase A		ELTFSLDWS		E	L	T	F	S	L	D	W	S	I
(R)ELTFSLSWS(G)	1069.5201	A0A2I1JCT3	9MICC	Cell wall biosynthesis glycosyltransferase		ELTFSLSWS		E	L	T	F	S	L	S	W	S	G
(D)ELTFSLTWV(P)	1095.5721	A0A3L8P1A7	9ACTN	Glycoside hydrolase family 15 protein		ELTFSLTWV		E	L	T	F	S	L	T	W	V	P
(V)QLTFSLHWG(V)	1088.5524	A0A067P9G9	9AGAM	Restriction of telomere capping protein 4		QLTFSLHWG		Q	L	T	F	S	L	H	W	G	V
(S)ELTFSLGWS(V)	1039.5095	A0A1U7LTI2	NEOID	Uncharacterized protein		ELTFSLGWS		E	L	T	F	S	L	G	W	S	V
(G)ELTFSNEWV(F)	1124.5259	Q22HC6	TETTS	Beige/BEACH domain protein		ELTFSNEWV		E	L	T	F	S	N	E	W	V	F
(S)ELTFSNRWG(E)	1109.5374	A0A1Z8WQP1	9GAMM	Nitroreductase domain-containing protein		ELTFSNRWG		E	L	T	F	S	N	R	W	G	E
(I)ELTFSPAWN(Y)	1064.5047	A0A246BA55	9FLAO	FeS_assembly_P domain-containing protein		ELTFSPAWN		E	L	T	F	S	P	A	W	N	Y
(D)ELTFSPAWS(L)	1037.4938	A0A4V2KAN6	9PSED	TonB-dependent receptor		ELTFSPAWS		E	L	T	F	S	P	A	W	S	L
(T)QLTFSPAWV(L)	1048.5462	A0A671QNI4	9TELE	ZnMc domain-containing protein		QLTFSPAWV		Q	L	T	F	S	P	A	W	V	L
(C)QLTFSPDWG(K)	1050.4891	F8SKD4	GLOMM	Adipokinetic hormone 2 (Fragment)		QLTFSPDWG		Q	L	T	F	S	P	D	W	G	K
(C)QLTFSPGWG(K)	992.4836	F8SKD3	GLOMM	Adipokinetic hormone 1 (Fragment)		QLTFSPGWG		Q	L	T	F	S	P	G	W	G	K
				known AKH		QLTFSPDW		Q	L	T	F	S	P	D	W					Phote-HrTH
				known AKH		QLTFSPGW		Q	L	T	F	S	P	G	W					Glomo-AKH
				known AKH		QLTFSPGWGQ		Q	L	T	F	S	P	G	W	G	Q			Antya-AKH
				known AKH		QLTFSPNW		Q	L	T	F	S	P	N	W					Novel 3
				known AKH		QLTFSPSW		Q	L	T	F	S	P	S	W					Tippa-CC II
				known AKH		QLTFSPSWGN		Q	L	T	F	S	P	S	W	G	N			Novel 4
				known AKH		QLTFSPVW		Q	L	T	F	S	P	V	W					Pegta-AKH
				known AKH		QLTFSPYW		Q	L	T	F	S	P	Y	W					Volpe-CC
(C)QLTFSPNWG(K)	1049.5051	B4J1E3	DROGR	GH15921		QLTFSPNWG		Q	L	T	F	S	P	N	W	G	K
(G)QLTFSPSWN(G)	1079.5156	A0A327P580	9BACT	TonB-linked SusC/RagA family outer membrane protein		QLTFSPSWN		Q	L	T	F	S	P	S	W	N	G
(L)QLTFSPTWS(G)	1066.5204	A0A0Q0V198	9SPHI	Uncharacterized protein		QLTFSPTWS		Q	L	T	F	S	P	T	W	S	G
(G)QLTFSQHWS(P)	1133.5374	A0A210Q5Z7	MIZYE	Agglutinin-like protein 7		QLTFSQHWS		Q	L	T	F	S	Q	H	W	S	P
(P)ELTFSQVWN(I)	1123.5419	A0A5J6WPC9	MORMI	Protein BatD		ELTFSQVWN		E	L	T	F	S	Q	V	W	N	I
(G)QLTFSQSWV(D)	1095.5469	A0A0S8HRK3	9BACE	Uncharacterized protein		QLTFSQSWV		Q	L	T	F	S	Q	S	W	V	D
(A)QLTFSQGWG(K)	1023.4894	A0A085M4F0	9BILA	Uncharacterized protein (Fragment)		QLTFSQGWG		Q	L	T	F	S	Q	G	W	G	K
(N)ELTFSRGWG(Y)	1052.5160	E0RF76	PAEP6	Beta-mannanase		ELTFSRGWG		E	L	T	F	S	R	G	W	G	Y
(F)QLTFSRRWN(S)	1207.6331	A0A537M0G4	9PROT	Histidine kinase		QLTFSRRWN		Q	L	T	F	S	R	R	W	N	S
(P)ELTFSRMWV(C)	1168.5819	A0A4S8LKZ2	9AGAR	Uncharacterized protein		ELTFSRMWV		E	L	T	F	S	R	M	W	V	C
(A)QLTFSRDWS(A)	1139.5480	A0A194QBJ8	PAPXU	Uncharacterized protein		QLTFSRDWS		Q	L	T	F	S	R	D	W	S	A
(C)QLTFSSDWS(V)	1070.4789	A0A1B0CM97	LUTLO	Uncharacterized protein		QLTFSSDWS		Q	L	T	F	S	S	D	W	S	V
(G)QLTFSSGWG(N)	982.4629	C0HKR1	AGRIP	Adipokinetic prohormone type 2		QLTFSSGWG		Q	L	T	F	S	S	G	W	G	N
(L)ELTFSSGWN(D)	1040.4684	A0A094AZV1	9PEZI	BTB domain-containing protein (Fragment)		ELTFSSGWN		E	L	T	F	S	S	G	W	N	D
				known AKH		QLTFSSGWG		Q	L	T	F	S	S	G	W	G				Dircl-AKH-I
				known AKH		QLTFSSGWGK		Q	L	T	F	S	S	G	W	G	K			Piebr-AKH
				known AKH		QLTFSSGWGN		Q	L	T	F	S	S	G	W	G	N			Helze-HrTH
(Q)QLTFSSHWS(G)	1092.5109	A0A0Q0WZ33	9PSED	Transcriptional regulator		QLTFSSHWS		Q	L	T	F	S	S	H	W	S	G
(A)ELTFSSKWV(Q)	1096.5673	A0A1G1FKE2	9BACT	Uncharacterized protein		ELTFSSKWV		E	L	T	F	S	S	K	W	V	Q
(R)ELTFSSNWV(S)	1082.5153	A0A1C7LLZ7	GRIFR	Interferon-induced GTP-binding protein Mx		ELTFSSNWV		E	L	T	F	S	S	N	W	V	S
(Q)QLTFSSRWV(S)	1123.5895	A0A024KDL3	9RHIZ	Transcriptional regulator, GntR family domain / As partate aminotransferase		QLTFSSRWV		Q	L	T	F	S	S	R	W	V	S
(T)ELTFSSSWS(Q)	1043.4680	A0A1B7Y3M4	COLHI	Uncharacterized protein		ELTFSSSWS		E	L	T	F	S	S	S	W	S	Q
(Y)ELTFSSTWN(V)	1084.4946	A0A2H5Y1N2	9BACT	Vitamin B12 transporter BtuB		ELTFSSTWN		E	L	T	F	S	S	T	W	N	V
(A)QLTFSTDWG(K)	1054.4840	D0VBL8	RHOPR	Adipokinetic hormone		QLTFSTDWG		Q	L	T	F	S	T	D	W	G	K
				known AKH		QLTFSTDW		Q	L	T	F	S	T	D	W					Rhopr-AKH
(A)QLTFSTGWG(N)	996.4785	A0A0S1U082	CHISP	Adipokinetic hormone 2		QLTFSTGWG		Q	L	T	F	S	T	G	W	G	N
				known AKH		QLTFSTGW		Q	L	T	F	S	T	G	W					Dircl-AKH-II
				known AKH		QLTFSTGWGN		Q	L	T	F	S	T	G	W	G	N			Chipa-AKH
				known AKH		QLTFSTGWGQ		Q	L	T	F	S	T	G	W	G	Q			Ostnu-AKH
(E)ELTFSTTWV(H)	1083.5357	A0A4P7IHM4	9ACTN	Glycoside hydrolase family 15 protein		ELTFSTTWV		E	L	T	F	S	T	T	W	V	H
(S)QLTFSTWWS(D)	1155.5469	G5DMH8	9CAUD	Uncharacterized protein		QLTFSTWWS		Q	L	T	F	S	T	W	W	S	D
(N)QLTFTANWV(G)	1079.5520	A0A1M5HKE5	9BACT	CHRD domain-containing protein		QLTFTANWV		Q	L	T	F	T	A	N	W	V	G
(G)ELTFTDEWS(P)	1127.4891	A0A3D5M5X0	9BACT	Uncharacterized protein		ELTFTDEWS		E	L	T	F	T	D	E	W	S	P
(E)ELTFTDSWN(S)	1112.4895	A0A3A9KBA9	9BACI	BsuPI domain-containing protein		ELTFTDSWN		E	L	T	F	T	D	S	W	N	S
(K)QLTFTDSWS(Q)	1084.4946	A0A4Q3D0L6	9SPHI	Uncharacterized protein		QLTFTDSWS		Q	L	T	F	T	D	S	W	S	Q
(Q)QLTFTDTWS(G)	1098.5102	A0A3D4A5Q5	9PLAN	Cytochrome c domain-containing protein (Fragment)		QLTFTDTWS		Q	L	T	F	T	D	T	W	S	G
(C)ELTFTDVWV(P)	1109.5514	A0A6I2XRB0	9ACTN	Acyl-CoA dehydrogenase		ELTFTDVWV		E	L	T	F	T	D	V	W	V	P
(K)QLTFTDVWN(I)	1123.5419	A0A558BP74	9MICO	DUF4197 domain-containing protein		QLTFTDVWN		Q	L	T	F	T	D	V	W	N	I
(W)QLTFTKSWV(R)	1109.5990	A0A6A5GG65	CAERE	Uncharacterized protein		QLTFTKSWV		Q	L	T	F	T	K	S	W	V	R
(T)QLTFTLHWS(S)	1132.5786	A0A317H1T7	9BACT	Uncharacterized protein		QLTFTLHWS		Q	L	T	F	T	L	H	W	S	S
(D)QLTFTNDWG(R)	1081.4949	N1WBB7	9LEPT	Adenylate/guanylate cyclase catalytic domain protein		QLTFTNDWG		Q	L	T	F	T	N	D	W	G	R
(E)ELTFTNAWG(V)	1038.4891	A0A521X5X2	9GAMM	Alkaline phosphatase family protein		ELTFTNAWG		E	L	T	F	T	N	A	W	G	V
(R)ELTFTNHWV(N)	1146.5578	A0A4S3KBS4	9GAMM	Autotransporter domain-containing protein		ELTFTNHWV		E	L	T	F	T	N	H	W	V	N
(V)QLTFTNVWN(E)	1122.5578	A0A1V9Z762	9STRA	Uncharacterized protein		QLTFTNVWN		Q	L	T	F	T	N	V	W	N	E
(A)QLTFTPAWG(K)	1020.5149	T1DQQ2	ANOAQ	Putative adipokinetic hormone-like protein		QLTFTPAWG		Q	L	T	F	T	P	A	W	G	K
(L)ELTFTPFWN(F)	1154.5517	A0A350IN69	9BACT	Uncharacterized protein		ELTFTPFWN		E	L	T	F	T	P	F	W	N	F
(A)QLTFTPGWG(Q)	1006.4993	B3IUD5	BOMMO	Adipokinetic hormone-2		QLTFTPGWG		Q	L	T	F	T	P	G	W	G	Q
(V)QLTFTPHWS(G)	1116.5473	A0A3N4ZGA5	9ACTN	Trehalose/maltose hydrolase-like predicted phosphorylase		QLTFTPHWS		Q	L	T	F	T	P	H	W	S	G
(V)ELTFTPKWV(E)	1120.6037	A0A3C1G5F4	9BACT	Uncharacterized protein		ELTFTPKWV		E	L	T	F	T	P	K	W	V	E
(-)QLTFTPNW(-)	1006.4993	P84258	BLAOR	Hypertrehalosaemic factor 2		QLTFTPNW		Q	L	T	F	T	P	N	W		-
(-)QLTFTPNWG(T)	1063.5207	P62542	CARMO	Hypertrehalosaemic factor 2		QLTFTPNWG		Q	L	T	F	T	P	N	W	G	T
(V)ELTFTPRWV(E)	1148.6099	A0A3N5N377	9BACT	Uncharacterized protein		ELTFTPRWV		E	L	T	F	T	P	R	W	V	E
(A)QLTFTPSWG(K)	1036.5098	C8Z3D5	CULPI	Adipokinetic hormone 1 preprohormone		QLTFTPSWG		Q	L	T	F	T	P	S	W	G	K
(A)QLTFTPTWG(K)	1050.5255	A0A182NZ26	9DIPT	Adipokinetic hormone 1		QLTFTPTWG		Q	L	T	F	T	P	T	W	G	K
(V)ELTFTPTWV(E)	1093.5564	A0A1G3XVA7	9BACT	Uncharacterized protein		ELTFTPTWV		E	L	T	F	T	P	T	W	V	E
(N)ELTFTQDWS(I)	1126.5051	A0A0X3QE41	SCHSO	Origin recognition complex subunit 3		ELTFTQDWS		E	L	T	F	T	Q	D	W	S	I
(Q)ELTFTQRWV(A)	1179.6157	A0A2P4X6Z7	9STRA	Uncharacterized protein		ELTFTQRWV		E	L	T	F	T	Q	R	W	V	A
(V)ELTFTSAWS(N)	1041.4888	N9WLT3	CLOIN	Transcription-repair-coupling factor		ELTFTSAWS		E	L	T	F	T	S	A	W	S	N
(Y)ELTFTSNWN(G)	1111.5055	A0A2I0F3Y0	9GAMM	Spondin domain-containing protein		ELTFTSNWN		E	L	T	F	T	S	N	W	N	G
(Y)ELTFTSNWS(N)	1084.4946	A0A1Y6KX78	9GAMM	Spondin_N		ELTFTSNWS		E	L	T	F	T	S	N	W	S	N
(A)QLTFTSNWG(S)	1053.5000	A0A4C1TDY0	EUMVA	Uncharacterized protein		QLTFTSNWG		Q	L	T	F	T	S	N	W	G	S
(A)QLTFTSSWG(G)	1026.4891	C0HL91	AGRIP	Adipokinetic prohormone type 1		QLTFTSSWG		Q	L	T	F	T	S	S	W	G	G
(A)ELTFTSSWG(G)	1027.4731	A0ZWH4	SPOFR	Adipokinetic hormone		ELTFTSSWG		E	L	T	F	T	S	S	W	G	G
(K)ELTFTSSWN(Y)	1084.4946	A0A0A2US40	9BACI	Sporulation protein		ELTFTSSWN		E	L	T	F	T	S	S	W	N	Y
(Y)ELTFTSTWN(S)	1098.5102	A0A1I1UYK9	9GAMM	Spondin_N		ELTFTSTWN		E	L	T	F	T	S	T	W	N	S
(V)ELTFTSTWS(N)	1071.4993	A0A3A6DNU9	9FIRM	Transcription-repair-coupling factor		ELTFTSTWS		E	L	T	F	T	S	T	W	S	N
(A)ELTFTTGWN(F)	1068.4997	A0A2N2F5A1	9BACT	Uncharacterized protein		ELTFTTGWN		E	L	T	F	T	T	G	W	N	F
(Y)ELTFTTNWN(A)	1125.5211	A0A178KAT4	9GAMM	Spondin domain-containing protein		ELTFTTNWN		E	L	T	F	T	T	N	W	N	A
(N)QLTFTTSWS(K)	1070.5153	A0A519MU13	FLASP	Multifunctional fusion protein		QLTFTTSWS		Q	L	T	F	T	T	S	W	S	K
(T)QLTFTTSWN(D)	1097.5262	A0A3E2GV45	SCYLI	Uncharacterized protein (Fragment)		QLTFTTSWN		Q	L	T	F	T	T	S	W	N	D
				known AKH		QLTFTPAW		Q	L	T	F	T	P	A	W					Anoga-HrTH
				known AKH		QLTFTPGW		Q	L	T	F	T	P	G	W					Tabat-AKH
				known AKH		QLTFTPGWG		Q	L	T	F	T	P	G	W	G				AKH II
				known AKH		QLTFTPGWGQ		Q	L	T	F	T	P	G	W	G	Q			Bommo-AKH
				known AKH		QLTFTPGWGY		Q	L	T	F	T	P	G	W	G	Y			Tabat-HoTH
				known AKH		QLTFTPNW		Q	L	T	F	T	P	N	W					Pea-CAH II	Peram-CAH-II
				known AKH		QLTFTPNWG		Q	L	T	F	T	P	N	W	G				Triin-AKH
				known AKH		QLTFTPNWGS		Q	L	T	F	T	P	N	W	G	S			Phyle-CC
				known AKH		QLTFTPNWGT		Q	L	T	F	T	P	N	W	G	T			Carmo-HrTH I/II	Mannosylation of W in I
				known AKH		QLTFTPohGW		Q	L	T	F	T	Poh	G	W					Haepl-AKH	Tabat-AKH Hyp
				known AKH		QLTFTPSW		Q	L	T	F	T	P	S	W					Aedae-AKH
				known AKH		QLTFTPTW		Q	L	T	F	T	P	T	W					Novel 1
				known AKH		QLTFTPVW		Q	L	T	F	T	P	V	W					Novel 2
				known AKH		QLTFTSNWGS		Q	L	T	F	T	S	N	W	G	S			Novel 1
				known AKH		QLTFTSSW		Q	L	T	F	T	S	S	W					Hipes-AKH I
				known AKH		QLTFTSSWG		Q	L	T	F	T	S	S	W	G				Mas-AKH	Manse-AKH
				known AKH		QLTFTSSWGG		Q	L	T	F	T	S	S	W	G	G			Lacol-AKH
				known AKH		QLTFTSSWGGK		Q	L	T	F	T	S	S	W	G	G			Vanca-AKH
				known AKH		QLTFTSSWGQ		Q	L	T	F	T	S	S	W	G	Q			Manse-AKH II
				known AKH		QLTFTSTW		Q	L	T	F	T	S	T	W					Hipes-AKH II
				known AKH		QLTFTSTWG		Q	L	T	F	T	S	T	W	G				Hipes-AKH III
(M)ELTMSAEWG(G)	1023.4452	A0A225U5P8	RAOOR	GntR family transcriptional regulator		ELTMSAEWG		E	L	T	M	S	A	E	W	G	G
(A)ELTMSATWG(V)	995.4503	A0A1Y1I3N3	KLENI	N-acetyltransferase domain-containing protein		ELTMSATWG		E	L	T	M	S	A	T	W	G	V
(K)ELTMSAGWS(C)	981.4346	B8I1N9	RUMCH	Uncharacterized protein		ELTMSAGWS		E	L	T	M	S	A	G	W	S	C
(F)ELTMSDYWS(K)	1131.4663	A0A2T3VJA0	9ACTN	Carbohydrate ABC transporter, N-acetylglucosamine/diacetylchitobiose-binding protein		ELTMSDYWS		E	L	T	M	S	D	Y	W	S	K
(F)ELTMSDVWV(W)	1079.5078	A0A1R4G4B4	9MICO	Protein often found in Actinomycetes clustered with signal peptidase and/or RNaseHII		ELTMSDVWV		E	L	T	M	S	D	V	W	V	W
(L)ELTMSKAWS(T)	1052.5081	A0A6I3ESE1	9ACTN	Uncharacterized protein		ELTMSKAWS		E	L	T	M	S	K	A	W	S	T
(A)ELTMSLAWS(V)	1037.4972	A0A4R4QFW1	9ACTN	Uncharacterized protein		ELTMSLAWS		E	L	T	M	S	L	A	W	S	V
(R)QLTMSPEWV(I)	1090.5238	A0A1H4JLV2	9BACL	Flagellar assembly protein FliH		QLTMSPEWV		Q	L	T	M	S	P	E	W	V	I
(G)ELTMSQYWS(A)	1144.4979	A0A2E6SYY6	9FLAO	Asparagine synthase (Glutamine-hydrolyzing)		ELTMSQYWS		E	L	T	M	S	Q	Y	W	S	A
(Y)QLTMSSAWG(I)	980.4506	A0A2G7GQ05	9CHRO	Biotin--[acetyl-CoA-carboxylase] ligase		QLTMSSAWG		Q	L	T	M	S	S	A	W	G	I
(A)QLTMSTAWG(I)	994.4662	A0A1U7IS78	9CYAN	Biotin--[acetyl-CoA-carboxylase] ligase		QLTMSTAWG		Q	L	T	M	S	T	A	W	G	I
(R)ELTMTAKWN(I)	1093.5347	A0A2N2D4C2	9FIRM	Uncharacterized protein		ELTMTAKWN		E	L	T	M	T	A	K	W	N	I
(T)QLTMTAVWV(I)	1048.5496	A0A0K2TC17	LEPSM	Vacuolar protein sorting-associated protein 18 homolog		QLTMTAVWV		Q	L	T	M	T	A	V	W	V	I
(F)ELTMTDVWV(W)	1093.5234	A0A1Y3FG21	CLAMM	DUF2469 family protein		ELTMTDVWV		E	L	T	M	T	D	V	W	V	W
(E)ELTMTNYWS(L)	1144.4979	A0A068U8K8	COFCA	NB-ARC domain-containing protein		ELTMTNYWS		E	L	T	M	T	N	Y	W	S	L
(R)QLTMTQMWG(A)	1095.4962	A0A1G9LGM1	9ACTN	Peptidoglycan/LPS O-acetylase OafA/YrhL, contains acyltransferase and SGNH-hydrolase domains		QLTMTQMWG		Q	L	T	M	T	Q	M	W	G	A
(A)ELTMTQAWN(R)	1093.4983	N6VY09	9GAMM	Uncharacterized protein		ELTMTQAWN		E	L	T	M	T	Q	A	W	N	R
(G)ELTQSAAWG(S)	962.4578	E4Y612	OIKDI	Peptidase S1 domain-containing protein		ELTQSAAWG		E	L	T	Q	S	A	A	W	G	S
(C)ELTQSAGWG(I)	948.4421	A0A673ZH42	SALTR	Cnn_1N domain-containing protein		ELTQSAGWG		E	L	T	Q	S	A	G	W	G	I
(N)ELTQSAMWV(I)	1064.5081	A0A2N1JAG7	9BASI	DNA ligase		ELTQSAMWV		E	L	T	Q	S	A	M	W	V	I
(W)ELTQSATWV(G)	1034.5153	A0A2N5X815	9GAMM	MFS transporter		ELTQSATWV		E	L	T	Q	S	A	T	W	V	G
(V)QLTQSATWV(K)	1033.5313	A0A1B0AAZ7	GLOPL	RING-type E3 ubiquitin transferase		QLTQSATWV		Q	L	T	Q	S	A	T	W	V	K
(G)QLTQSAWWV(P)	1118.5629	A0A2D6AY24	9BACT	Uncharacterized protein (Fragment)		QLTQSAWWV		Q	L	T	Q	S	A	W	W	V	P
(E)ELTQSDYWV(P)	1140.5208	A0A158EJS6	9BURK	TPR repeat-containing protein		ELTQSDYWV		E	L	T	Q	S	D	Y	W	V	P
(D)QLTQSKDWN(D)	1119.5429	Q89NE0	BRADU	AcrB/AcrD/AcrF family protein		QLTQSKDWN		Q	L	T	Q	S	K	D	W	N	D
(R)QLTQSKDWS(Q)	1092.5320	A0A4S8MTY6	9AGAR	Ras GEF		QLTQSKDWS		Q	L	T	Q	S	K	D	W	S	Q
(N)ELTQSKVWN(N)	1104.5684	A0A1X7KKR8	9BACL	Iron complex transport system substrate-binding protein		ELTQSKVWN		E	L	T	Q	S	K	V	W	N	N
(E)QLTQSLDWS(G)	1077.5211	A0A4R6X4G5	9GAMM	Ornithine cyclodeaminase		QLTQSLDWS		Q	L	T	Q	S	L	D	W	S	G
(S)QLTQSLGWG(S)	989.5051	V5TCD4	PLADU	Adipokinetic hormone 1 neuropeptide 2		QLTQSLGWG		Q	L	T	Q	S	L	G	W	G	S
(E)ELTQSLKWN(Q)	1118.5840	A0A242K3C7	9ENTE	Uncharacterized protein		ELTQSLKWN		E	L	T	Q	S	L	K	W	N	Q
(D)ELTQSLVWN(L)	1089.5575	T4NH89	CLODI	FecCD transport family protein		ELTQSLVWN		E	L	T	Q	S	L	V	W	N	L
(F)QLTQSLVWG(G)	1031.5520	K9XL22	9CHRO	MscS Mechanosensitive ion channel		QLTQSLVWG		Q	L	T	Q	S	L	V	W	G	G
(S)QLTQSLWWS(V)	1148.5735	A0A1M5VMC8	9VIBR	Uncharacterized protein		QLTQSLWWS		Q	L	T	Q	S	L	W	W	S	V
(L)ELTQSNNWS(K)	1078.4800	A0A2G5GL89	9FLAO	Uncharacterized protein		ELTQSNNWS		E	L	T	Q	S	N	N	W	S	K
(P)ELTQSPVWG(L)	1016.5047	A0A365YXD9	9ACTN	Carrier domain-containing protein		ELTQSPVWG		E	L	T	Q	S	P	V	W	G	L
(T)ELTQSQTWN(E)	1106.5113	D4ZH07	SHEVD	Glucose-6-phosphate isomerase		ELTQSQTWN		E	L	T	Q	S	Q	T	W	N	E
(N)ELTQSQEWV(E)	1119.5317	A0A2S4PKZ2	9PEZI	Uncharacterized protein		ELTQSQEWV		E	L	T	Q	S	Q	E	W	V	E
(W)ELTQSSFWV(G)	1096.5310	A0A2E7QXF1	9PROT	MFS domain-containing protein		ELTQSSFWV		E	L	T	Q	S	S	F	W	V	G
(M)ELTQSSSWG(D)	994.4476	K9SES3	9CYAN	Uncharacterized protein		ELTQSSSWG		E	L	T	Q	S	S	S	W	G	D
(S)QLTQSSKWS(D)	1064.5371	W9HI85	FUSOX	Uncharacterized protein		QLTQSSKWS		Q	L	T	Q	S	S	K	W	S	D
(N)ELTQSTYWS(S)	1114.5051	A0A5R9QR87	9BACT	DUF3352 domain-containing protein		ELTQSTYWS		E	L	T	Q	S	T	Y	W	S	S
(I)ELTQSTYWV(L)	1126.5415	J9K7D3	ACYPI	Protein SMG8		ELTQSTYWV		E	L	T	Q	S	T	Y	W	V	L
(E)ELTQTATWS(G)	1036.4946	A0A3C1Y5N4	9PORP	BACON domain-containing protein		ELTQTATWS		E	L	T	Q	T	A	T	W	S	G
(S)QLTQTAFWV(G)	1093.5677	A0A497ZIG6	9SPHI	Putative outer membrane starch-binding protein		QLTQTAFWV		Q	L	T	Q	T	A	F	W	V	G
(G)ELTQTARWV(D)	1103.5844	A0A1W9MWT2	9DELT	Quinolinate phosphoribosyltransferase [decarboxylating]		ELTQTARWV		E	L	T	Q	T	A	R	W	V	D
(E)QLTQTDTWV(A)	1091.5368	A0A239PU42	9RHOB	Surface polysaccharide O-acyltransferase, integral membrane enzyme		QLTQTDTWV		Q	L	T	Q	T	D	T	W	V	A
(F)QLTQTKAWS(E)	1062.5578	A0A1Y6BP28	9ALTE	Uncharacterized protein		QLTQTKAWS		Q	L	T	Q	T	K	A	W	S	E
(A)ELTQTLDWV(A)	1104.5572	A0A545SLA1	9RHOB	Aldo/keto reductase		ELTQTLDWV		E	L	T	Q	T	L	D	W	V	A
(T)QLTQTLSWG(S)	1033.5313	A0A238YNX2	9ACTN	Biotin transporter BioY		QLTQTLSWG		Q	L	T	Q	T	L	S	W	G	S
(E)QLTQTLHWN(D)	1140.5796	S3MHM4	PSESY	Non-ribosomal peptide synthetase (Fragment)		QLTQTLHWN		Q	L	T	Q	T	L	H	W	N	D
(D)ELTQTLYWS(F)	1140.5572	A0A1F4T746	9BACT	Uncharacterized protein		ELTQTLYWS		E	L	T	Q	T	L	Y	W	S	F
(Y)QLTQTNGWG(P)	1004.4796	F0SAQ8	PSESL	TonB-dependent receptor plug		QLTQTNGWG		Q	L	T	Q	T	N	G	W	G	P
(P)ELTQTPKWG(D)	1059.5469	G3FPE6	HELLU	Hemocyanin alphaD-subunit		ELTQTPKWG		E	L	T	Q	T	P	K	W	G	D
(S)QLTQTPFWV(G)	1119.5833	A0A4Y8AAY9	9SPHI	RagB/SusD family nutrient uptake outer membrane protein		QLTQTPFWV		Q	L	T	Q	T	P	F	W	V	G
(Q)QLTQTPVWG(I)	1029.5364	A0A1F3JTK6	9BACT	SASA domain-containing protein		QLTQTPVWG		Q	L	T	Q	T	P	V	W	G	I
(S)ELTQTQYWV(I)	1167.5681	A0A1Y2UDY3	9PEZI	AB hydrolase-1 domain-containing protein		ELTQTQYWV		E	L	T	Q	T	Q	Y	W	V	I
(D)ELTQTQRWS(A)	1148.5695	A0A518BG30	9BACT	DNA helicase		ELTQTQRWS		E	L	T	Q	T	Q	R	W	S	A
(Y)QLTQTQGWN(S)	1075.5167	A0A537K0Q1	9BACT	DPPIV_N domain-containing protein		QLTQTQGWN		Q	L	T	Q	T	Q	G	W	N	S
(L)QLTQTQSWS(P)	1078.5164	A0A061H9T8	9BASI	Uncharacterized protein		QLTQTQSWS		Q	L	T	Q	T	Q	S	W	S	P
(Q)QLTQTRTWS(Q)	1120.5745	A0A1J5V6T0	9CORY	DNA helicase		QLTQTRTWS		Q	L	T	Q	T	R	T	W	S	Q
(T)QLTQTRWWS(L)	1205.6062	A0A557PBE7	9VIBR	Histidine kinase		QLTQTRWWS		Q	L	T	Q	T	R	W	W	S	L
(E)QLTQTRGWN(E)	1103.5592	A0A162Y1U0	PHYB8	Rab-GAP TBC domain-containing protein (Fragment)		QLTQTRGWN		Q	L	T	Q	T	R	G	W	N	E
(F)ELTQTRAWG(D)	1061.5374	R7SR45	DICSQ	TPR_REGION domain-containing protein		ELTQTRAWG		E	L	T	Q	T	R	A	W	G	D
(T)ELTQTSEWN(T)	1107.4953	D0L4T4	GORB4	Acyl-CoA dehydrogenase domain protein		ELTQTSEWN		E	L	T	Q	T	S	E	W	N	T
(D)ELTQTSGWV(L)	1020.4997	D0L241	HALNC	Shikimate kinase		ELTQTSGWV		E	L	T	Q	T	S	G	W	V	L
(Y)ELTQTSEWS(Q)	1080.4844	A0A226P6K1	COLVI	Uncharacterized protein (Fragment)		ELTQTSEWS		E	L	T	Q	T	S	E	W	S	Q
(P)QLTQTTEWS(G)	1093.5160	A0A3N7J6Q2	9SPHI	DUF4091 domain-containing protein		QLTQTTEWS		Q	L	T	Q	T	T	E	W	S	G
(D)ELTWAAAW(L)	947.4621	A0A5A4M013	MASDA	Endoglucanase		ELTWAAAW		E	L	T	W	A	A	A	W		L
(D)ELTWAAIW(L)	989.5091	A0A139WGK8	TRICA	Endoglucanase		ELTWAAIW		E	L	T	W	A	A	I	W		L
(D)ELTWAASW(L)	963.4571	A0A067R1P8	ZOONE	Endoglucanase		ELTWAASW		E	L	T	W	A	A	S	W		L
(D)ELTWAAVW(L)	975.4934	A0A482VC36	9CUCU	Endoglucanase (Fragment)		ELTWAAVW		E	L	T	W	A	A	V	W		L
(D)ELTWSAIW(L)	1005.5040	A0A6B9ENY4	ORYRH	Endoglucanase		ELTWSAIW		E	L	T	W	S	A	I	W		L
(G)ELTWSATWV(D)	1092.5360	A0A1H5Q020	9ACTN	NADPH:quinone reductase		ELTWSATWV		E	L	T	W	S	A	T	W	V	D
(D)ELTWSKHWS(Y)	1173.5687	B1PM22	PRSVW	49 kDa proteinase		ELTWSKHWS		E	L	T	W	S	K	H	W	S	Y
(E)ELTWSKAWN(L)	1134.5578	A0A0L9UYC4	PHAAN	Uncharacterized protein		ELTWSKAWN		E	L	T	W	S	K	A	W	N	L
(Q)QLTWSKPW(K)	1045.5465	A0A1Y1K7K9	PHOPY	Uncharacterized protein		QLTWSKPW		Q	L	T	W	S	K	P	W		K
(D)ELTWSLTWS(P)	1122.5466	A0A1R4F5M1	9ACTO	Glucoamylase		ELTWSLTWS		E	L	T	W	S	L	T	W	S	P
(T)ELTWSRGWG(T)	1091.5269	A0A524F0V8	9ARCH	Uncharacterized protein		ELTWSRGWG		E	L	T	W	S	R	G	W	G	T
(R)QLTWSSRWS(T)	1150.5640	A0A1E4B7X7	9BACT	Endo/exonuclease/phosphatase domain-containing protein		QLTWSSRWS		Q	L	T	W	S	S	R	W	S	T
(D)ELTWSTTWV(P)	1122.5466	A0A0Q7ZIV8	9ACTN	Glucoamylase		ELTWSTTWV		E	L	T	W	S	T	T	W	V	P
(P)ELTWTAEWG(G)	1092.4997	A0A1N6KEZ1	9BRAD	Uncharacterized protein		ELTWTAEWG		E	L	T	W	T	A	E	W	G	G
(R)ELTWTDVWN(A)	1163.5368	C0D751	9FIRM	TRAP transporter, DctM subunit		ELTWTDVWN		E	L	T	W	T	D	V	W	N	A
(K)QLTWTISW(-)	1034.5306	A0A1Y1MEW0	PHOPY	Uncharacterized protein		QLTWTISW		Q	L	T	W	T	I	S	W		-
(I)ELTWTKDWG(W)	1135.5419	A0A6D2JUF1	9BRAS	Uncharacterized protein		ELTWTKDWG		E	L	T	W	T	K	D	W	G	W
(L)QLTWTKYWG(S)	1182.5942	Q6CAQ3	YARLI	YALI0D00847p		QLTWTKYWG		Q	L	T	W	T	K	Y	W	G	S
(I)QLTWTLHWN(A)	1198.6004	A0A0A9UR19	ARUDO	Uncharacterized protein		QLTWTLHWN		Q	L	T	W	T	L	H	W	N	A
(N)ELTWTNAWS(P)	1107.5106	A0A210QJP4	MIZYE	Uncharacterized protein		ELTWTNAWS		E	L	T	W	T	N	A	W	S	P
(R)ELTWTQYWV(L)	1225.5888	S4R844	PETMA	Left-right determination factor		ELTWTQYWV		E	L	T	W	T	Q	Y	W	V	L
(R)QLTWTRSWS(T)	1164.5796	A0A5S4H4V9	9ACTN	N-acetylmuramoyl-L-alanine amidase		QLTWTRSWS		Q	L	T	W	T	R	S	W	S	T
(R)QLTWTRTWS(A)	1178.5953	A0A239NRK5	9ACTN	Uncharacterized conserved protein, contains LGFP repeats		QLTWTRTWS		Q	L	T	W	T	R	T	W	S	A
(R)QLTWTSNWV(P)	1134.5578	A0A6A6RRY2	9PLEO	Metallo-dependent phosphatase		QLTWTSNWV		Q	L	T	W	T	S	N	W	V	P
(T)QLTWTSNWG(G)	1092.5109	A0A535HR08	9CHLR	Uncharacterized protein		QLTWTSNWG		Q	L	T	W	T	S	N	W	G	G
(H)ELTWTTTWV(P)	1136.5623	A0A4P7SFB8	9CELL	Alpha/beta hydrolase		ELTWTTTWV		E	L	T	W	T	T	T	W	V	P
(G)QLTWTTSWG(N)	1079.5156	A0A5I2XA37	SALET	Glucuronide uptake porin UidC		QLTWTTSWG		Q	L	T	W	T	T	S	W	G	N
(F)ELTYSAGWG(N)	983.4469	A0A3E2ES49	9ACTN	ABC transporter substrate-binding protein		ELTYSAGWG		E	L	T	Y	S	A	G	W	G	N
(S)QLTYSAGWN(S)	1039.4843	A0A349YTH5	9FIRM	Beta-xylanase (Fragment)		QLTYSAGWN		Q	L	T	Y	S	A	G	W	N	S
(P)ELTYSAHWV(E)	1105.5313	A0A381V595	9ZZZZ	Uncharacterized protein (Fragment)		ELTYSAHWV		E	L	T	Y	S	A	H	W	V	E
(G)QLTYSANWG(E)	1039.4843	A0A0G1YZ06	9BACT	Uncharacterized protein		QLTYSANWG		Q	L	T	Y	S	A	N	W	G	E
(K)QLTYSAYWS(D)	1118.5153	A0A2E9RMB2	9GAMM	Uncharacterized protein		QLTYSAYWS		Q	L	T	Y	S	A	Y	W	S	D
(I)QLTYSDRWG(T)	1125.5323	A0A4U0ZVL7	9DELT	Histidine kinase		QLTYSDRWG		Q	L	T	Y	S	D	R	W	G	T
(Q)QLTYSDAWN(R)	1097.4898	A0A6G7X651	9BACT	Tetratricopeptide repeat protein		QLTYSDAWN		Q	L	T	Y	S	D	A	W	N	R
(T)QLTYSDMWG(P)	1100.4717	A0A1G2Y3N9	9BACT	Uncharacterized protein		QLTYSDMWG		Q	L	T	Y	S	D	M	W	G	P
(F)ELTYSKKWS(A)	1141.5888	A0A2E9JI13	9GAMM	Acetoacetate--CoA ligase		ELTYSKKWS		E	L	T	Y	S	K	K	W	S	A
(E)QLTYSKRWN(V)	1195.6218	A0A6A5UQZ8	9PLEO	Carboxylic ester hydrolase		QLTYSKRWN		Q	L	T	Y	S	K	R	W	N	V
(S)ELTYSKVWV(R)	1124.5986	A4YFV1	METS5	CRISPR-associated protein Cas5 family		ELTYSKVWV		E	L	T	Y	S	K	V	W	V	R
(N)QLTYSKDWN(I)	1154.5477	A0A1C6GVH6	9CLOT	Purine nucleotide synthesis repressor		QLTYSKDWN		Q	L	T	Y	S	K	D	W	N	I
(Y)ELTYSKGWG(N)	1040.5047	K0YWL9	9ACTN	SBP_bac_5 domain-containing protein		ELTYSKGWG		E	L	T	Y	S	K	G	W	G	N
(A)QLTYSLSWG(W)	1054.5204	A0A5C5YL69	9BACT	Autotransporter-associated beta strand repeat protein		QLTYSLSWG		Q	L	T	Y	S	L	S	W	G	W
(Q)ELTYSLSWG(V)	1055.5044	A0A4R9HWW1	9LEPT	Methylmalonyl-CoA mutase		ELTYSLSWG		E	L	T	Y	S	L	S	W	G	V
(R)QLTYSLTWN(-)	1125.5575	A0A2B4RMT1	STYPI	Olfactomedin-like protein 2A		QLTYSLTWN		Q	L	T	Y	S	L	T	W	N	-
(Y)QLTYSLEWN(V)	1153.5524	E5YHD4	9ENTR	Succinyl-diaminopimelate desuccinylase		QLTYSLEWN		Q	L	T	Y	S	L	E	W	N	V
(S)ELTYSLAWG(D)	1039.5095	A0A2E6HHC3	9EURY	Uncharacterized protein (Fragment)		ELTYSLAWG		E	L	T	Y	S	L	A	W	G	D
(I)ELTYSNDWG(L)	1084.4582	A0A0J9X317	GEOCN	Similar to Saccharomyces cerevisiae YLR362W STE11 Signal transducing MEK kinase involved in pheromone response and pseudohyphal/invasive growth pathways, and the high osmolarity response pathway		ELTYSNDWG		E	L	T	Y	S	N	D	W	G	L
(C)QLTYSPDWG(K)	1066.4840	A0A1W4W799	DROFC	adipokinetic hormone		QLTYSPDWG		Q	L	T	Y	S	P	D	W	G	K
(E)ELTYSPDWN(F)	1124.4895	B4ECE8	BURCJ	Glycosyltransferase		ELTYSPDWN		E	L	T	Y	S	P	D	W	N	F
(A)ELTYSPGWV(C)	1051.5095	A0A5A7S727	9NOCA	Uncharacterized protein		ELTYSPGWV		E	L	T	Y	S	P	G	W	V	C
(R)ELTYSQSWV(S)	1112.5259	J7LD76	NOCAA	Helix-turn-helix family protein		ELTYSQSWV		E	L	T	Y	S	Q	S	W	V	S
(K)QLTYSQVWS(A)	1111.5419	A0A178K3B1	9GAMM	Ribonuclease		QLTYSQVWS		Q	L	T	Y	S	Q	V	W	S	A
(A)ELTYSRSWV(P)	1140.5684	A0A0L0F9J5	9EUKA	Uncharacterized protein (Fragment)		ELTYSRSWV		E	L	T	Y	S	R	S	W	V	P
(G)QLTYSSEWG(K)	1070.4789	A0A2E8MWW1	9RICK	Histidine kinase		QLTYSSEWG		Q	L	T	Y	S	S	E	W	G	K
(P)QLTYSSEWS(H)	1100.4895	G4T6M8	SERID	Uncharacterized protein		QLTYSSEWS		Q	L	T	Y	S	S	E	W	S	H
(S)ELTYSSHWS(D)	1109.4898	A0A699HQS7	TANCI	Importin subunit alpha		ELTYSSHWS		E	L	T	Y	S	S	H	W	S	D
(K)ELTYSSYWS(L)	1135.4942	A0A292SQD5	9BACT	DNA repair protein RecN		ELTYSSYWS		E	L	T	Y	S	S	Y	W	S	L
(A)QLTYSTDWG(K)	1070.4789	E2C2C1	HARSA	DE-cadherin		QLTYSTDWG		Q	L	T	Y	S	T	D	W	G	K
(V)QLTYSTGWV(V)	1054.5204	A0A0E3ZYC3	9BACT	Histidine kinase		QLTYSTGWV		Q	L	T	Y	S	T	G	W	V	V
(Y)ELTYSTGWG(N)	1013.4575	R9KYD8	9ACTN	SBP_bac_5 domain-containing protein		ELTYSTGWG		E	L	T	Y	S	T	G	W	G	N
(G)QLTYSWKW(Q)	1111.5571	A0A2P8XY50	BLAGE	Uncharacterized protein		QLTYSWKW		Q	L	T	Y	S	W	K	W		Q
				known AKH		QLTYSPDW		Q	L	T	Y	S	P	D	W					Novel 4
				known AKH		QLTYSPGW		Q	L	T	Y	S	P	G	W					Novel 7
				known AKH		QLTYSPNW		Q	L	T	Y	S	P	N	W					Novel 6
				known AKH		QLTYSPNWG		Q	L	T	Y	S	P	N	W	G				Novel 9
				known AKH		QLTYSPSW		Q	L	T	Y	S	P	S	W					Tippa-CC I
				known AKH		QLTYSTNW		Q	L	T	Y	S	T	N	W					Novel 8
(A)QLTYTARWG(A)	1095.5582	A0A0K0WZI2	MYCGD	SAM-dependent methyltransferase		QLTYTARWG		Q	L	T	Y	T	A	R	W	G	A
(S)ELTYTAFWS(N)	1117.5201	R9JC30	9FIRM	Uncharacterized protein		ELTYTAFWS		E	L	T	Y	T	A	F	W	S	N
(P)ELTYTDEWV(E)	1155.5204	I7L9Q4	9CORY	HipA domain-containing protein		ELTYTDEWV		E	L	T	Y	T	D	E	W	V	E
(N)QLTYTKDWG(H)	1111.5419	Q8F2W9	LEPIN	Adenylate/guanylate cyclase		QLTYTKDWG		Q	L	T	Y	T	K	D	W	G	H
(N)QLTYTKNWG(H)	1110.5578	M6YHS9	9LEPT	Adenylate/guanylate cyclase catalytic domain protein		QLTYTKNWG		Q	L	T	Y	T	K	N	W	G	H
(A)ELTYTKRWS(E)	1183.6106	A0A0F9CU12	9ZZZZ	Plug domain-containing protein (Fragment)		ELTYTKRWS		E	L	T	Y	T	K	R	W	S	E
(P)ELTYTLDWG(D)	1097.5150	A0A1W1VVZ8	9DEIO	PKD repeat-containing protein (Fragment)		ELTYTLDWG		E	L	T	Y	T	L	D	W	G	D
(D)QLTYTLDWS(V)	1126.5415	A0A3D3HZC0	9BACT	Uncharacterized protein		QLTYTLDWS		Q	L	T	Y	T	L	D	W	S	V
(Y)QLTYTLEWV(L)	1152.5936	A0A0T9NEK8	9GAMM	Succinyl-diaminopimelate desuccinylase		QLTYTLEWV		Q	L	T	Y	T	L	E	W	V	L
(P)ELTYTLNWS(D)	1126.5415	A0A4S4CFN4	9DEIO	PKD domain-containing protein		ELTYTLNWS		E	L	T	Y	T	L	N	W	S	D
(A)ELTYTLTWG(V)	1083.5357	A0A1V5RR06	9CHLR	Serine-aspartate repeat-containing protein D		ELTYTLTWG		E	L	T	Y	T	L	T	W	G	V
(L)ELTYTLVWS(L)	1111.5670	W6WF54	9RHIZ	Uncharacterized protein		ELTYTLVWS		E	L	T	Y	T	L	V	W	S	L
(D)QLTYTNDWG(R)	1097.4898	T0FP92	9LEPT	Adenylate/guanylate cyclase catalytic domain protein		QLTYTNDWG		Q	L	T	Y	T	N	D	W	G	R
(D)ELTYTPDWN(M)	1138.5051	A0A375FY59	9BURK	Glyco_trans_2-like domain-containing protein		ELTYTPDWN		E	L	T	Y	T	P	D	W	N	M
(K)ELTYTPKWG(T)	1094.5517	A0A4C1TSF7	EUMVA	Uncharacterized protein		ELTYTPKWG		E	L	T	Y	T	P	K	W	G	T
(I)ELTYTQVWN(A)	1153.5524	Q6LRJ8	PHOPR	Malonyl CoA-acyl carrier protein transacylase		ELTYTQVWN		E	L	T	Y	T	Q	V	W	N	A
(K)QLTYTQVWS(A)	1125.5575	B7VQL2	VIBTL	Putative ribonuclease		QLTYTQVWS		Q	L	T	Y	T	Q	V	W	S	A
(P)QLTYTRDWN(G)	1196.5695	A0A418PLM4	9BACT	SusC/RagA family TonB-linked outer membrane protein		QLTYTRDWN		Q	L	T	Y	T	R	D	W	N	G
(T)ELTYTRMWN(E)	1213.5670	A0A381SKS9	9ZZZZ	Uncharacterized protein		ELTYTRMWN		E	L	T	Y	T	R	M	W	N	E
(I)ELTYTRRWG(Q)	1181.6062	A0A1J9PIP3	9EURO	Uncharacterized protein		ELTYTRRWG		E	L	T	Y	T	R	R	W	G	Q
(E)ELTYTRSWG(D)	1112.5371	A0A1G3KXC2	9SPIR	Reverse gyrase		ELTYTRSWG		E	L	T	Y	T	R	S	W	G	D
(M)ELTYTRYWN(P)	1245.5899	A0A0A1WHR4	ZEUCU	Glycerophosphocholine phosphodiesterase GPCPD1		ELTYTRYWN		E	L	T	Y	T	R	Y	W	N	P
(H)QLTYTTSWN(C)	1113.5211	A0A1E1XRG9	9ACAR	Uncharacterized protein (Fragment)		QLTYTTSWN		Q	L	T	Y	T	T	S	W	N	C
(F)QMHFTRHW(Q)	1142.5312	A0A2P8Y1J0	BLAGE	WD repeat-containing protein 91		QMHFTRHW		Q	M	H	F	T	R	H	W		Q
(I)QMKFTISW(E)	1040.5234	A0A6G6A7X6	OMOVI	NADH dehydrogenase subunit 2		QMKFTISW		Q	M	K	F	T	I	S	W		E
(I)QMKFTMSW(E)	1058.4798	Q33355	CHOPA	NADH-ubiquinone oxidoreductase chain 2		QMKFTMSW		Q	M	K	F	T	M	S	W		E
(R)EMKFTVPW(G)	1037.5125	A0A2P8XJB6	BLAGE	Uncharacterized protein		EMKFTVPW		E	M	K	F	T	V	P	W		G
(N)EMKMTGPW(P)	979.4376	A0A139WK46	TRICA	Uncharacterized protein		EMKMTGPW		E	M	K	M	T	G	P	W		P
(S)QMKMTLAW(V)	1008.5005	A0A653DV88	CALMS	Uncharacterized protein		QMKMTLAW		Q	M	K	M	T	L	A	W		V
(Q)QMKWAVQW(S)	1076.5346	A0A067QNE7	ZOONE	Mediator of RNA polymerase II transcription subunit 14		QMKWAVQW		Q	M	K	W	A	V	Q	W		S
(I)QMKYGMWW(D)	1129.4958	D4AGW9	LOCMI	NADH:ubiquinone reductase (H(+)-translocating) (Fragment)		QMKYGMWW		Q	M	K	Y	G	M	W	W		D
(T)EMKYSWKW(-)	1157.5448	A0A343A5E7	9CUCU	ATP synthase protein 8		EMKYSWKW		E	M	K	Y	S	W	K	W		-
(I)QMKYSMMW(E)	1104.4675	Q8M581	MELBI	NADH:ubiquinone reductase (H(+)-translocating) (Fragment)		QMKYSMMW		Q	M	K	Y	S	M	M	W		E
(I)QMKYSMKW(E)	1101.5220	X2BUJ3	KINBI	NADH-ubiquinone oxidoreductase chain 2		QMKYSMKW		Q	M	K	Y	S	M	K	W		E
(I)QMKYSMWW(D)	1159.5063	I6NMT1	LOCMI	NADH-ubiquinone oxidoreductase chain 2		QMKYSMWW		Q	M	K	Y	S	M	W	W		D
(T)QMNFSLNW(I)	1039.4666	A0A343A7J3	9COLE	ATP synthase subunit a		QMNFSLNW		Q	M	N	F	S	L	N	W		I
(Q)QMQFSTLW(N)	1040.4870	A0A0T6B176	9SCAR	Lipase		QMQFSTLW		Q	M	Q	F	S	T	L	W		N
(R)EMQFGLGW(W)	967.4342	D6X3T6	TRICA	Myrosinase 1-like Protein		EMQFGLGW		E	M	Q	F	G	L	G	W		W
(D)QMQYTLPW(T)	1066.5026	N6TDA8	DENPD	Uncharacterized protein (Fragment)		QMQYTLPW		Q	M	Q	Y	T	L	P	W		T
(R)EMSQGKSW(N)	952.4193	D1ZZH2	TRICA	Tetratricopeptide repeat protein 29-like Protein		EMSQGKSW		E	M	S	Q	G	K	S	W		N
(C)QMSMTTNW(Y)	998.4070	A0A2P8ZMQ5	BLAGE	Uncharacterized protein		QMSMTTNW		Q	M	S	M	T	T	N	W		Y
(I)QMTQSIEW(I)	1022.4612	A0A023UFN9	9COLE	Cytochrome c oxidase polypeptide I (Fragment)		QMTQSIEW		Q	M	T	Q	S	I	E	W		I
(D)EVDFSNDW(N)	1011.4054	A0A1Y1K7X1	PHOPY	EHN domain-containing protein (Fragment)		EVDFSNDW		E	V	D	F	S	N	D	W		N
(R)QVDFALDW(L)	993.4676	V5GPU5	ANOGL	Neuropathy target esterase (Fragment)		QVDFALDW		Q	V	D	F	A	L	D	W		L
(I)EVDQGDGW(T)	905.3636	N6TTT9	DENPD	Uncharacterized protein (Fragment)		EVDQGDGW		E	V	D	Q	G	D	G	W		T
(W)QVDWAYTW(H)	1068.4785	A0A482VE53	9CUCU	DUF1162 domain containing protein		QVDWAYTW		Q	V	D	W	A	Y	T	W		H
(C)EVDYAFSW(L)	1016.4360	J3JZ17	DENPD	Uncharacterized protein		EVDYAFSW		E	V	D	Y	A	F	S	W		L
(I)EVDYSDIW(K)	1026.4415	A0A067RTP5	ZOONE	Vacuolar protein sorting-associated protein 13A		EVDYSDIW		E	V	D	Y	S	D	I	W		K
(F)EVHFSDEWS(N)	1135.4691	A0A495RW62	SPHMI	TetR family transcriptional regulator		EVHFSDEWS		E	V	H	F	S	D	E	W	S	N
(A)EVHFSLAWV(E)	1087.5571	A0A367LBN4	9HYPO	Uncharacterized protein		EVHFSLAWV		E	V	H	F	S	L	A	W	V	E
(Y)EVHFSSDWN(N)	1120.4694	A0A550H430	9ARCH	Uncharacterized protein		EVHFSSDWN		E	V	H	F	S	S	D	W	N	N
(G)QVHFSSGWS(Q)	1034.4690	A0A3S3PVF0	9MAGN	Uncharacterized protein		QVHFSSGWS		Q	V	H	F	S	S	G	W	S	Q
(G)EVHFTAEWS(M)	1105.4949	A0A223Z428	9EURY	Putative protease YdcP		EVHFTAEWS		E	V	H	F	T	A	E	W	S	M
(K)EVHFTAKWN(N)	1131.5582	A0A3C0LPC6	9CHLR	Uncharacterized protein		EVHFTAKWN		E	V	H	F	T	A	K	W	N	N
(R)EVHFTAKWS(G)	1104.5473	A0A3M1BZ83	9CHLR	Uncharacterized protein		EVHFTAKWS		E	V	H	F	T	A	K	W	S	G
(V)EVHFTADWN(G)	1118.4901	E9I1Y0	DAPPU	Uncharacterized protein (Fragment)		EVHFTADWN		E	V	H	F	T	A	D	W	N	G
(G)QVHFTDNWG(Q)	1103.4905	A0A1G1E687	9BACT	TNase-like domain-containing protein		QVHFTDNWG		Q	V	H	F	T	D	N	W	G	Q
(A)EVHFTKRWS(L)	1189.6113	A0A2W0A122	9BACT	Porin family protein		EVHFTKRWS		E	V	H	F	T	K	R	W	S	L
(K)EVHFTKDWV(S)	1160.5735	W0F0Q5	9BACT	Uncharacterized protein		EVHFTKDWV		E	V	H	F	T	K	D	W	V	S
(Y)EVHFTLAWG(L)	1059.5258	A0A2J2HFZ4	9CREN	Dolichol kinase		EVHFTLAWG		E	V	H	F	T	L	A	W	G	L
(Y)EVHFTLMWG(L)	1119.5292	A0A2J6N7Z5	9ARCH	Dolichol kinase		EVHFTLMWG		E	V	H	F	T	L	M	W	G	L
(S)QVHFTPSWG(K)	1058.5054	A0A520S4J4	9GAMM	Isoleucine--tRNA ligase		QVHFTPSWG		Q	V	H	F	T	P	S	W	G	K
[truncated: 969 more rows]

## Sheet: MSMS ions
Manto-CC											Ion nomenclature in MassLynx software: b - b-ion series; y" - y-ion series; i - immonium ions ; y~ - neutral water loss; y* - neutral ammonia loss
Vanca-AKH
Manse-AKH
Volpe-CC
New-AKH								Exchange V to G in Glomo-AKH
Tabat-AKH
Tabat-AKH/Hyp
Dorpa-AKH								Validation with synthetic standard in S. cylindricum
								using bradykinin1-7 as RT reference
								AKHs appeared at the same retention time
								and showed identical MS/MS data.
Melme-AKH

## Sheet: Useful charts
	Mass range for potential AKHs					Mass range for marker ion trios of potential AKHs													Calculations are based on this table
	8AA_P	8AA	10AA_P	10AA		y3_8P	b4_8P	b6 8P	y3_10P	b4_10P	b6_10P	y3_8	b4_8	b6_8	y3_10	b4_10	b6_10		Known AKHs											Predicted
		843.398			pEVSQSAGWam							332.172	513.231	641.29					1	2	3	4	5	6	7	8	9	10		2	3	4	5	6	7
		1220.55			pEYHYTRWWam							546.294	676.273	1018.45					Pyr	F	N	F	S	A	A	W	G	G		I	N	F	S	A	A
				957.431	pEVSQSAGWGGam										446.215	513.231	641.29			I	T	Y	T	P	D		V	K		L	T	Y	T	P	D
				1482.68	pEYHYTRWWVYam										808.426	676.273	1018.45			L		M		S	G		S	N		V	H	Q		S	G
	869.403				pEVSQSPGWam	358.188	513.231	667.305												V				T	N			P			S			T	N
	1161.5				pEYHYTPWWam	487.246	676.273	959.405												Y				R	S			Q						R	S
			983.446		pEVSQSPGWGGam				472.231	513.231	667.305														T			S						D	T
			1423.63		pEYHYTPWWVYam				749.377	676.273	959.405														V			T						K	E
																									W			Y						L	F
																									Y									N	H
																									K									Q	K
																																			M
																																			R

## Sheet: Manuscript
	The proline effect and the tryptophan immonium ion assist in de novo sequencing of adipokinetic hormones
	Simone König*#a, Heather Marco#b, Gerd Gädeb
	a IZKF Core Unit Proteomics, University of Münster, 48149 Münster, Germany
	b Department of Biological Sciences, University of Cape Town, Za-7701 Rondebosch, Cape Town, South Africa
	*Email: koenigs@uni-muenster.de
	Table of Content
	Abstract
	Introduction
	Materials and Methods
		LC-MS/MS
		Validation of AKHs in S. cyclindricum
		Database Assembly
	Results and Discussion
	Conclusion
	Associated Content
		Supporting Information
	Author Information
		Corresponding Author
		Author Contributions
	Acknowledgment
	References
